# Supplementary material for: Metabolomic signatures associated with depression and predictors of antidepressant response in humans: A CAN-BIND-1 report
Source: Commun Biol. 2021 Jul 22;4:903. doi: 10.1038/s42003-021-02421-6 (PMC8298446; doi:10.1038/s42003-021-02421-6)
Supplement: Supplementary file 2 — Supplementary Data 1 [file 42003_2021_2421_MOESM2_ESM.xlsx]

## Sheet: P BI-LISA
Feature Name	Matrix	Analyte	Unit	Lower Reference Value (2.5)	Upper Reference Value (97.5)
TPTG	Total Plasma	Triglycerides	mg/dL	53.45	489.81
TPCH	Total Plasma	Cholesterol	mg/dL	140.31	341.43
LDCH	LDL	Cholesterol	mg/dL	54.52	226.6
HDCH	HDL	Cholesterol	mg/dL	34.6	96.25
TPA1	Total Plasma	Apo-A1	mg/dL	112	216.85
TPA2	Total Plasma	Apo-A2	mg/dL	24.07	47.7
TPAB	Total Plasma	Apo-B	mg/dL	48.18	159.94
LDHD	LDL/HDL	LDL-Chol/HDL-Chol	-/-	0.98	4.08
ABA1	Apo-B/Apo-A1	Apo-B/Apo-A1	-/-	0.3	1.07
TBPN	Total Plasma	Particle Number	nmol/L	876.01	2908.2
VLPN	VLDL	Particle Number	nmol/L	50.11	473.04
IDPN	IDL	Particle Number	nmol/L	35.95	316.39
LDPN	LDL	Particle Number	nmol/L	760.42	2559.51
L1PN	LDL-1	Particle Number	nmol/L	98.1	567.23
L2PN	LDL-2	Particle Number	nmol/L	46.65	426.74
L3PN	LDL-3	Particle Number	nmol/L	51.24	499
L4PN	LDL-4	Particle Number	nmol/L	77.07	577.04
L5PN	LDL-5	Particle Number	nmol/L	85.6	614.86
L6PN	LDL-6	Particle Number	nmol/L	90.64	815.44
VLTG	VLDL	Triglycerides	mg/dL	21.38	335.6
IDTG	IDL	Triglycerides	mg/dL	4.62	100.01
LDTG	LDL	Triglycerides	mg/dL	11.77	45.22
HDTG	HDL	Triglycerides	mg/dL	7.29	28.58
VLCH	VLDL	Cholesterol	mg/dL	4.88	76.99
IDCH	IDL	Cholesterol	mg/dL	3.91	49.96
LDCH	LDL	Cholesterol	mg/dL	54.52	226.6
HDCH	HDL	Cholesterol	mg/dL	34.6	96.25
VLFC	VLDL	Free Cholesterol	mg/dL	2.66	33.09
IDFC	IDL	Free Cholesterol	mg/dL	0.94	13.89
LDFC	LDL	Free Cholesterol	mg/dL	17.19	63.35
HDFC	HDL	Free Cholesterol	mg/dL	6.98	27.05
VLPL	VLDL	Phospholipids	mg/dL	6.44	67.58
IDPL	IDL	Phospholipids	mg/dL	2.97	32.53
LDPL	LDL	Phospholipids	mg/dL	36.69	120.76
HDPL	HDL	Phospholipids	mg/dL	56.5	135.93
HDA1	HDL	Apo-A1	mg/dL	110.04	222.02
HDA2	HDL	Apo-A2	mg/dL	24.86	47.99
VLAB	VLDL	Apo-B	mg/dL	2.76	26.02
IDAB	IDL	Apo-B	mg/dL	1.98	17.4
LDAB	LDL	Apo-B	mg/dL	41.82	140.77
V1TG	VLDL-1	Triglycerides	mg/dL	6.23	212.19
V2TG	VLDL-2	Triglycerides	mg/dL	2.75	66.92
V3TG	VLDL-3	Triglycerides	mg/dL	2.16	48.88
V4TG	VLDL-4	Triglycerides	mg/dL	2.93	28.43
V5TG	VLDL-5	Triglycerides	mg/dL	1.08	7.26
V1CH	VLDL-1	Cholesterol	mg/dL	0.8	35.13
V2CH	VLDL-2	Cholesterol	mg/dL	0.39	15.36
V3CH	VLDL-3	Cholesterol	mg/dL	0.48	16.23
V4CH	VLDL-4	Cholesterol	mg/dL	1.41	15.11
V5CH	VLDL-5	Cholesterol	mg/dL	0.1	3.93
V1FC	VLDL-1	Free Cholesterol	mg/dL	0.11	12.89
V2FC	VLDL-2	Free Cholesterol	mg/dL	0.04	6.6
V3FC	VLDL-3	Free Cholesterol	mg/dL	0.05	8.09
V4FC	VLDL-4	Free Cholesterol	mg/dL	0.15	7.21
V5FC	VLDL-5	Free Cholesterol	mg/dL	0.02	2.2
V1PL	VLDL-1	Phospholipids	mg/dL	1.31	32.41
V2PL	VLDL-2	Phospholipids	mg/dL	0.81	15.43
V3PL	VLDL-3	Phospholipids	mg/dL	0.82	13.53
V4PL	VLDL-4	Phospholipids	mg/dL	1.62	12.87
V5PL	VLDL-5	Phospholipids	mg/dL	0.4	5.06
L1TG	LDL-1	Triglycerides	mg/dL	2.51	14.03
L2TG	LDL-2	Triglycerides	mg/dL	1.19	6.4
L3TG	LDL-3	Triglycerides	mg/dL	1.15	5.72
L4TG	LDL-4	Triglycerides	mg/dL	1.21	8.43
L5TG	LDL-5	Triglycerides	mg/dL	1.12	8.98
L6TG	LDL-6	Triglycerides	mg/dL	1.35	13.16
L1CH	LDL-1	Cholesterol	mg/dL	8.07	58.72
L2CH	LDL-2	Cholesterol	mg/dL	2.48	48.09
L3CH	LDL-3	Cholesterol	mg/dL	3.19	45.64
L4CH	LDL-4	Cholesterol	mg/dL	4.32	48.86
L5CH	LDL-5	Cholesterol	mg/dL	5.41	48.69
L6CH	LDL-6	Cholesterol	mg/dL	6.26	54.19
L1FC	LDL-1	Free Cholesterol	mg/dL	2.49	16.94
L2FC	LDL-2	Free Cholesterol	mg/dL	0.99	14.35
L3FC	LDL-3	Free Cholesterol	mg/dL	1.27	13.29
L4FC	LDL-4	Free Cholesterol	mg/dL	1.07	12.49
L5FC	LDL-5	Free Cholesterol	mg/dL	1.56	12.71
L6FC	LDL-6	Free Cholesterol	mg/dL	1.78	12.18
L1PL	LDL-1	Phospholipids	mg/dL	5.87	29.8
L2PL	LDL-2	Phospholipids	mg/dL	2.2	24.82
L3PL	LDL-3	Phospholipids	mg/dL	2.39	24.21
L4PL	LDL-4	Phospholipids	mg/dL	3.05	25.06
L5PL	LDL-5	Phospholipids	mg/dL	3.72	25.29
L6PL	LDL-6	Phospholipids	mg/dL	4.44	27.91
L1AB	LDL-1	Apo-B	mg/dL	5.4	31.2
L2AB	LDL-2	Apo-B	mg/dL	2.57	23.47
L3AB	LDL-3	Apo-B	mg/dL	2.82	27.44
L4AB	LDL-4	Apo-B	mg/dL	4.24	31.74
L5AB	LDL-5	Apo-B	mg/dL	4.71	33.82
L6AB	LDL-6	Apo-B	mg/dL	4.98	44.85
H1TG	HDL-1	Triglycerides	mg/dL	1.4	11.96
H2TG	HDL-2	Triglycerides	mg/dL	0.98	5.47
H3TG	HDL-3	Triglycerides	mg/dL	1.3	5.49
H4TG	HDL-4	Triglycerides	mg/dL	1.94	8.49
H1CH	HDL-1	Cholesterol	mg/dL	6.1	46.07
H2CH	HDL-2	Cholesterol	mg/dL	3.98	15.58
H3CH	HDL-3	Cholesterol	mg/dL	6.82	18.79
H4CH	HDL-4	Cholesterol	mg/dL	10.64	30.26
H1FC	HDL-1	Free Cholesterol	mg/dL	1.45	11.96
H2FC	HDL-2	Free Cholesterol	mg/dL	0.74	4.59
H3FC	HDL-3	Free Cholesterol	mg/dL	1.25	5.27
H4FC	HDL-4	Free Cholesterol	mg/dL	2.13	8.54
H1PL	HDL-1	Phospholipids	mg/dL	7.67	57.17
H2PL	HDL-2	Phospholipids	mg/dL	7.4	26.82
H3PL	HDL-3	Phospholipids	mg/dL	12.03	31.53
H4PL	HDL-4	Phospholipids	mg/dL	19.75	43.53
H1A1	HDL-1	Apo-A1	mg/dL	5.95	75.4
H2A1	HDL-2	Apo-A1	mg/dL	9.94	36.22
H3A1	HDL-3	Apo-A1	mg/dL	18.26	47.09
H4A1	HDL-4	Apo-A1	mg/dL	56.03	110.49
H1A2	HDL-1	Apo-A2	mg/dL	0.77	8.31
H2A2	HDL-2	Apo-A2	mg/dL	1.88	7.78
H3A2	HDL-3	Apo-A2	mg/dL	4.85	11.84
H4A2	HDL-4	Apo-A2	mg/dL	12.02	29.58
