# Supplementary material for: Metabolomic signatures associated with depression and predictors of antidepressant response in humans: A CAN-BIND-1 report
Source: Commun Biol. 2021 Jul 22;4:903. doi: 10.1038/s42003-021-02421-6 (PMC8298446; doi:10.1038/s42003-021-02421-6)
Supplement: Supplementary file 3 — Supplementary Data 2 [file 42003_2021_2421_MOESM3_ESM.xlsx]

## Sheet: U BI-Quant
Feature Name	Unit	LOD
Creatinine	mmol/L	-
Dimethylamine	mmol/L	0.096
Trimethylamine	mmol/L	0.006
1-Methylhistidine	mmol/L	0.047
2-Furoylglycine	mmol/L	0.121
4-Aminobutyric acid	mmol/L	0.062
Alanine	mmol/L	0.031
Arginine	mmol/L	2.325
Betaine	mmol/L	0.022
Creatine	mmol/L	0.155
Glycine	mmol/L	0.105
Guanidinoacetic acid	mmol/L	0.31
Methionine	mmol/L	0.056
N,N-Dimethylglycine	mmol/L	0.016
Sarcosine	mmol/L	0.006
Taurine	mmol/L	0.434
Valine	mmol/L	0.006
Benzoic acid	mmol/L	0.031
D-Mandelic acid	mmol/L	0.006
Hippuric acid	mmol/L	0.527
Acetic acid	mmol/L	0.016
Citric acid	mmol/L	0.124
Formic acid	mmol/L	0.031
Fumaric acid	mmol/L	0.006
Imidazole	mmol/L	0.149
Lactic acid	mmol/L	0.152
Proline betaine	mmol/L	0.077
Succinic acid	mmol/L	0.016
Tartaric acid	mmol/L	0.016
Trigonelline	mmol/L	0.109
2-Methylsuccinic acid	mmol/L	0.149
2-Oxoglutaric acid	mmol/L	0.285
3-Hydroxybutyric acid	mmol/L	0.31
Acetoacetic acid	mmol/L	0.043
Acetone	mmol/L	0.006
Oxaloacetic acid	mmol/L	0.053
Pyruvic acid	mmol/L	0.028
1-Methyladenosine	mmol/L	0.016
1-Methylnicotinamide	mmol/L	0.099
Adenosine	mmol/L	1.209
Allantoin	mmol/L	0.053
Allopurinol	mmol/L	0.031
Caffeine	mmol/L	0.14
Inosine	mmol/L	0.059
D-Galactose	mmol/L	0.133
D-Glucose	mmol/L	0.105
D-Lactose	mmol/L	0.298
D-Mannitol	mmol/L	0.558
D-Mannose	mmol/L	0.019
Myo-Inositol	mmol/L	13.64
