# Supplementary material for: Metabolomic signatures associated with depression and predictors of antidepressant response in humans: A CAN-BIND-1 report
Source: Commun Biol. 2021 Jul 22;4:903. doi: 10.1038/s42003-021-02421-6 (PMC8298446; doi:10.1038/s42003-021-02421-6)
Supplement: Supplementary file 4 — Supplementary Data 3 [file 42003_2021_2421_MOESM4_ESM.xlsx]

## Sheet: Males
Module	Metabolite	Module membership		Fold Change (week 8 / baseline)							p-value
				Escitalopram Responders				Escitalopram Non-Responders
2	HDL-cholesterol	0.817354		0.150254	±	0.224697		-0.0213559	±	0.211299	0.230022
	Total apolipoprotein A1	0.88834		0.12352	±	0.136142		-0.00851736	±	0.133533	0.0121245	*
	Total apolipoprotein A2	0.825999		0.140472	±	0.194531		-0.00515442	±	0.178388	0.035387	*
	HDL-phospholipids	0.931328		0.153922	±	0.163335		-0.0115555	±	0.167397	0.0867508
	HDL-apolipoprotein A1	0.884743		0.128825	±	0.146052		-0.0115279	±	0.146435	0.0243062	*
	HDL-apolipoprotein A2	0.7996		0.143121	±	0.192719		-0.0104573	±	0.180302	0.0474131	*
	HDL2-cholesterol	0.88634		0.273708	±	0.254964		-0.00445988	±	0.34069	0.149003
	HDL3-cholesterol	0.960866		0.176046	±	0.186999		0.00361577	±	0.213196	0.058108
	HDL2-free cholesterol	0.770781		0.303182	±	0.479014		0.145373	±	0.53203	0.154733
	HDL3-free cholesterol	0.814567		0.250388	±	0.345364		0.0785499	±	0.410247	0.0309185	*
	HDL2-phospholipids	0.902914		0.278653	±	0.259749		-0.0133419	±	0.384717	0.119301
	HDL3-phospholipids	0.92172		0.185419	±	0.221056		-0.0138923	±	0.261889	0.0590073
	HDL2-apolipoprotein A1	0.912731		0.256341	±	0.249469		-0.00406585	±	0.306152	0.0608376
	HDL3-apolipoprotein A1	0.932566		0.189944	±	0.186538		-0.00685354	±	0.222252	0.025171	*
	HDL1-apolipoprotein A2	0.735297		0.668392	±	0.724595		0.150609	±	1.19305	0.0537697
	HDL2-apolipoprotein A2	0.742494		0.329367	±	0.407636		0.0502174	±	0.609344	0.0230479	*
	HDL3-apolipoprotein A2	0.757915		0.22241	±	0.242841		0.01369	±	0.331688	0.0377993	*
3	HDL-free cholesterol	0.856359		0.155683	±	0.305498		0.0692872	±	0.314342	0.23264
	HLD1-cholesterol	0.944414		0.314413	±	0.506302		0.0234673	±	0.478309	0.31177
	HDL1-free cholesterol	0.969618		0.245525	±	0.708557		0.155849	±	0.411228	0.283606
	HDL1-phospholipids	0.973475		0.32213	±	0.381367		0.018594	±	0.428493	0.202488
	HDL-1 apolipoprotein A1	0.965791		0.389942	±	0.660029		0.103539	±	0.524531	0.177448
