# Supplementary material for: Metabolomic signatures associated with depression and predictors of antidepressant response in humans: A CAN-BIND-1 report
Source: Commun Biol. 2021 Jul 22;4:903. doi: 10.1038/s42003-021-02421-6 (PMC8298446; doi:10.1038/s42003-021-02421-6)
Supplement: Supplementary file 5 — Supplementary Data 4 [file 42003_2021_2421_MOESM5_ESM.xlsx]

## Sheet: Females
Module	Metabolite	Module membership		Fold Change (week 16 / baseline)							p-value
				Aripiprazole Responders				Aripiprazole Non-Responders
2	HDL4-cholesterol	0.963366		0.0197852	±	0.18289		0.0331338	±	0.186063	0.043483	*
	HDL4-free cholesterol	0.875945		-0.0285489	±	0.247109		0.0514372	±	0.294057	0.00153338	*
	HDL4-phospholipids	0.965605		0.0210263	±	0.118465		0.0528887	±	0.166953	0.00649439	*
	HDL4-apolipoprotein A1	0.961852		0.0239102	±	0.129131		0.0550038	±	0.142312	0.0380096	*
	HDL4-apolipoprotein A2	0.952846		0.0241133	±	0.174891		0.0541814	±	0.222399	0.0117044	*
3	Apolipoprotein A2	0.952004		0.00847016	±	0.162321		0.0235654	±	0.188077	0.00372937	*
	HDL-apolipoprotein A2	0.947683		0.0144434	±	0.158363		0.0295453	±	0.183968	0.00300607	*
	HDL3-cholesterol	0.963755		0.0302425	±	0.190224		0.00972536	±	0.252881	0.0340593	*
	HDL3-free cholesterol	0.91846		-0.0489903	±	0.286319		0.0480961	±	0.346169	0.0154846	*
	HDL3-phospholipids	0.971578		0.0253631	±	0.237057		0.0412058	±	0.273819	0.0256868	*
	HDL3-apolipoprotein A1	0.960202		0.0504091	±	0.225688		0.0660898	±	0.256184	0.0359768	*
	HDL3-apolipoprotein A2	0.92366		-0.00745644	±	0.337768		0.0408247	±	0.287889	0.0103012	*
5	LDL6	0.990295		-0.0696806	±	0.358777		-0.0695103	±	0.343397	0.173559
	LDL6-triglycerides	0.935739		-0.0344431	±	0.307898		-0.0287165	±	0.376922	0.454807
	LDL6-cholesterol	0.993142		-0.0916851	±	0.401241		-0.104946	±	0.328316	0.294394
	LDL6-free cholesterol	0.948952		-0.162968	±	0.361768		-0.131677	±	0.314949	0.237053
	LDL6-phospholipids	0.995809		-0.077723	±	0.33459		-0.106034	±	0.261907	0.26464
	LDL6-apolipoprotein B	0.990305		-0.0696436	±	0.358749		-0.069384	±	0.343472	0.173559
7	Total triglycerides	0.950793		-0.0914494	±	0.59759		0.205392	±	0.429217	0.103405
	VLDL	0.979784		-0.0932675	±	0.629827		0.268579	±	0.553884	0.103405
	VLDL-triglycerides	0.967757		-0.136463	±	0.787742		0.201904	±	0.571833	0.134989
	IDL-triglycerides	0.920729		-0.150717	±	1.36778		0.565572	±	1.06627	0.0495872	*
	VLDL-cholesterol	0.988626		-0.213378	±	0.777542		0.309347	±	0.668954	0.0987637
	VLDL-free cholesterol	0.990868		-0.1197	±	0.615534		0.260363	±	0.557526	0.150155
	VLDL-phospholipids	0.992391		-0.124508	±	0.646153		0.187242	±	0.543695	0.153354
	IDL-phospholipids	0.901657		-0.2261	±	0.67022		-0.029022	±	0.527849	0.0640501
	VLDL-apolipoprotein B	0.979786		-0.0936143	±	0.629713		0.268553	±	0.553751	0.101042
	VLDL1-triglycerides	0.891393		-0.218521	±	1.33344		0.403268	±	0.825789	0.331808
	VLDL2-triglycerides	0.950639		-0.300531	±	0.944544		0.169648	±	0.844707	0.0340593	*
	VLDL3-triglycerides	0.932251		-0.168772	±	0.813872		0.0808367	±	0.997133	0.0322194	*
	VLDL4-triglycerides	0.84137		-0.0456434	±	0.653214		0.150401	±	0.66667	0.101052
	VLDL1-cholesterol	0.922325		-0.335571	±	1.17451		0.378996	±	0.628913	0.237053
	VLDL2-cholesterol	0.927178		-0.372851	±	1.09942		0.161541	±	0.884317	0.0209358	*
	VLDL3-cholesterol	0.934156		-0.483385	±	1.25333		0.0773252	±	0.961084	0.0228656	*
	VLDL4-cholesterol	0.83658		-0.27172	±	0.885217		0.1994	±	0.791887	0.0191571	*
	VLDL1-free cholesterol	0.926738		-0.178855	±	1.40581		0.317319	±	0.842497	0.250398
	VLDL2-free cholesterol	0.945892		-0.478673	±	1.64254		0.349029	±	1.20712	0.0724861
	VLDL3-free cholesterol	0.967464		-0.382036	±	1.17646		0.0846876	±	1.15804	0.0878578
	VLDL4-free cholesterol	0.850006		-0.310914	±	0.933593		0.44315	±	1.13576	0.0202708	*
	VLDL1-phospholipids	0.923225		-0.349303	±	1.19053		0.264114	±	0.591528	0.27924
	VLDL2-phospholipids	0.953537		-0.275665	±	0.85007		0.110793	±	0.730837	0.0380096	*
	VLDL3-phospholipids	0.956612		-0.246431	±	0.886555		0.0574653	±	0.849012	0.0401145	*
	VLDL4-phospholipids	0.853291		-0.0995269	±	0.630337		0.180001	±	0.587974	0.0579156
	HDL4-triglycerides	0.744459		0.0259171	±	0.484198		0.240443	±	0.34783	0.101031
9	Total cholesterol	0.805236		-0.058077	±	0.189424		-0.0366219	±	0.122921	0.211551
	LDL-cholesterol	0.84541		-0.0910174	±	0.243029		-0.112251	±	0.163783	0.475293
	Total apolipoprotein B	0.961549		-0.0671486	±	0.23353		-0.0446491	±	0.148322	0.188094
	LDL/HDL	0.836063		-0.105666	±	0.271375		-0.100944	±	0.17331	0.428347
	Apo B/Apo A1	0.834915		-0.0846862	±	0.22587		-0.0734614	±	0.146503	0.342761
	Total particle number	0.961549		-0.067177	±	0.233551		-0.0446071	±	0.14828	0.188094
	IDL	0.862268		-0.124878	±	0.611349		0.0410961	±	0.505269	0.0609348
	LDL	0.912468		-0.0794053	±	0.256357		-0.0843216	±	0.163737	0.255218
	LDL4	0.904444		-0.227252	±	0.678426		-0.0427664	±	0.66642	0.0579233
	LDL5	0.907539		-0.194958	±	0.808359		-0.165627	±	0.425908	0.0304653	*
	IDL-cholesterol	0.879636		-0.249261	±	0.766568		-0.0722143	±	0.696445	0.0579233
	IDL-free cholesterol	0.857107		-0.265271	±	0.807326		-0.00997858	±	0.696316	0.0536241
	LDL-phospholipids	0.852953		-0.0673453	±	0.207114		-0.0861042	±	0.150946	0.348767
	IDL-apolipoprotein B	0.86244		-0.124732	±	0.611493		0.0414194	±	0.505816	0.0578847
	LDL-apolipoprotein B	0.912467		-0.0793887	±	0.256392		-0.0843398	±	0.163762	0.255218
	LDL5-triglycerides	0.704896		-0.120627	±	0.730453		-0.132266	±	0.7596	0.081792
	LDL4-cholesterol	0.897458		-0.196167	±	0.647506		-0.120458	±	0.446933	0.129261
	LDL5-cholesterol	0.905902		-0.236833	±	1.00796		-0.180465	±	0.429317	0.0458545	*
	LDL4-free cholesterol	0.837441		-0.141658	±	0.396194		-0.12528	±	0.405875	0.199557
	LDL5-free cholesterol	0.898775		-0.19971	±	0.471553		-0.201402	±	0.376142	0.0322087	*
	LDL4-phospholipids	0.891208		-0.157713	±	0.531177		-0.0824575	±	0.418915	0.134953
	LDL5-phospholipids	0.904507		-0.181357	±	0.64762		-0.126497	±	0.345472	0.0423431	*
	LDL4-apolipoprotein B	0.904456		-0.227163	±	0.678366		-0.0424488	±	0.666881	0.0579233
	LDL5-apolipoprotein B	0.907561		-0.195302	±	0.808536		-0.165021	±	0.425879	0.0304653	*
10	LDL-triglycerides	0.98328		-0.0142823	±	0.342435		0.00203966	±	0.341329	0.461594
	LDL1-triglycerides	0.916722		0.0915334	±	0.507923		0.186543	±	0.3475	0.754784
	LDL4-triglycerides	0.911321		-0.157793	±	0.775542		-0.0761518	±	1.08643	0.159815
