# Supplementary material for: Metabolomic signatures associated with depression and predictors of antidepressant response in humans: A CAN-BIND-1 report
Source: Commun Biol. 2021 Jul 22;4:903. doi: 10.1038/s42003-021-02421-6 (PMC8298446; doi:10.1038/s42003-021-02421-6)
Supplement: Supplementary file 6 — Supplementary Data 5 [file 42003_2021_2421_MOESM6_ESM.xls]

## Sheet: mgdL
Group	Variable	Value
HC	HDCH	63.55
HC	HDCH	62.43
HC	HDCH	59.08
HC	HDCH	73.64
HC	HDCH	49.12
HC	HDCH	50.3
HC	HDCH	32.94
HC	HDCH	62.99
HC	HDCH	100.46
HC	HDCH	53.32
HC	HDCH	57.02
HC	HDCH	56.12
HC	HDCH	69.8
HC	HDCH	50.94
HC	HDCH	35.42
HC	HDCH	62.48
HC	HDCH	49.77
HC	HDCH	40.35
HC	HDCH	42.22
HC	HDCH	39.7
HC	HDCH	57.48
HC	HDCH	47.33
HC	HDCH	68.13
HC	HDCH	41.46
HC	HDCH	59.07
HC	HDCH	45.46
HC	HDCH	21.26
HC	HDCH	58.56
HC	HDCH	43.05
HC	HDCH	35.27
HC	HDCH	56.965
HC	HDCH	53.61
HC	HDCH	53.58
HC	HDCH	48.38
HC	HDCH	64.88
HC	HDCH	56.37
HC	HDCH	61.32
HC	HDCH	56.02
HC	HDCH	34.3
HC	HDCH	48.51
HC	HDCH	65.06
MDD	HDCH	39.32
MDD	HDCH	36.45
MDD	HDCH	33.97
MDD	HDCH	38.37
MDD	HDCH	44.64
MDD	HDCH	52.64
MDD	HDCH	55.44
MDD	HDCH	46.54
MDD	HDCH	60.93
MDD	HDCH	52.83
MDD	HDCH	46.55
MDD	HDCH	54.39
MDD	HDCH	30.275
MDD	HDCH	44.51
MDD	HDCH	39.33
MDD	HDCH	53
MDD	HDCH	38.49
MDD	HDCH	55.25
MDD	HDCH	46.33
MDD	HDCH	41.75
MDD	HDCH	35.08
MDD	HDCH	48.52
MDD	HDCH	54.65
MDD	HDCH	38.42
MDD	HDCH	53.26
MDD	HDCH	60.88
MDD	HDCH	61.96
MDD	HDCH	42.41
MDD	HDCH	34.21
MDD	HDCH	47
MDD	HDCH	49.11
MDD	HDCH	50.89
MDD	HDCH	45.65
MDD	HDCH	43.36
MDD	HDCH	32.12
MDD	HDCH	54.36
MDD	HDCH	40.35
MDD	HDCH	59.85
MDD	HDCH	54.23
MDD	HDCH	54.04
MDD	HDCH	28.74
MDD	HDCH	57.87
MDD	HDCH	47.63
MDD	HDCH	28.45
MDD	HDCH	42.51
MDD	HDCH	44.87
MDD	HDCH	66.55
MDD	HDCH	44.28
MDD	HDCH	46.59
MDD	HDCH	47.08
MDD	HDCH	50.96
MDD	HDCH	40.63
MDD	HDCH	64.3
MDD	HDCH	56.33
MDD	HDCH	54.51
MDD	HDCH	65.63
MDD	HDCH	82.98
MDD	HDCH	39.03
MDD	HDCH	47.15
MDD	HDCH	57.73
MDD	HDCH	53.69
MDD	HDCH	40.23
MDD	HDCH	48.73
MDD	HDCH	42.88
MDD	HDCH	76.54
MDD	HDCH	44.57
MDD	HDCH	45.47
MDD	HDCH	59.51
MDD	HDCH	34.43
MDD	HDCH	44.59
MDD	HDCH	66.285
MDD	HDCH	44.37
MDD	HDCH	53.64
MDD	HDCH	29.78
HC	H2CH	10.29
HC	H2CH	10.61
HC	H2CH	9.89
HC	H2CH	10.3
HC	H2CH	6.54
HC	H2CH	7.06
HC	H2CH	3.72
HC	H2CH	8.48
HC	H2CH	15.96
HC	H2CH	6.42
HC	H2CH	7.31
HC	H2CH	7.24
HC	H2CH	11.645
HC	H2CH	6.65
HC	H2CH	5.5
HC	H2CH	10.1
HC	H2CH	7.03
HC	H2CH	5.2
HC	H2CH	5.73
HC	H2CH	4.88
HC	H2CH	8.58
HC	H2CH	6.42
HC	H2CH	11.63
HC	H2CH	5.08
HC	H2CH	8.9
HC	H2CH	6.26
HC	H2CH	2.47
HC	H2CH	6.7
HC	H2CH	5.47
HC	H2CH	3.74
HC	H2CH	5.93
HC	H2CH	7.9
HC	H2CH	6.65
HC	H2CH	6.49
HC	H2CH	10.6
HC	H2CH	8.95
HC	H2CH	9.98
HC	H2CH	8.24
HC	H2CH	4.24
HC	H2CH	5.15
HC	H2CH	10.03
MDD	H2CH	4.68
MDD	H2CH	3.22
MDD	H2CH	3.53
MDD	H2CH	4.83
MDD	H2CH	4.74
MDD	H2CH	7.45
MDD	H2CH	7.92
MDD	H2CH	3.76
MDD	H2CH	8.73
MDD	H2CH	5.24
MDD	H2CH	6.17
MDD	H2CH	5.9
MDD	H2CH	3.145
MDD	H2CH	4.95
MDD	H2CH	3.94
MDD	H2CH	6.31
MDD	H2CH	5.11
MDD	H2CH	8.04
MDD	H2CH	7.84
MDD	H2CH	4.28
MDD	H2CH	4.23
MDD	H2CH	6.73
MDD	H2CH	6.42
MDD	H2CH	4.43
MDD	H2CH	7.14
MDD	H2CH	11.7
MDD	H2CH	9.96
MDD	H2CH	6.68
MDD	H2CH	3.66
MDD	H2CH	7.25
MDD	H2CH	9.465
MDD	H2CH	6.65
MDD	H2CH	5.67
MDD	H2CH	6.88
MDD	H2CH	5.68
MDD	H2CH	8.97
MDD	H2CH	4.67
MDD	H2CH	11.86
MDD	H2CH	5.95
MDD	H2CH	7.78
MDD	H2CH	3.25
MDD	H2CH	6.93
MDD	H2CH	6.77
MDD	H2CH	2.88
MDD	H2CH	5.48
MDD	H2CH	6.92
MDD	H2CH	9.49
MDD	H2CH	5.79
MDD	H2CH	5.39
MDD	H2CH	6.15
MDD	H2CH	6.8
MDD	H2CH	3.75
MDD	H2CH	10.03
MDD	H2CH	9.57
MDD	H2CH	6.95
MDD	H2CH	10.08
MDD	H2CH	11.22
MDD	H2CH	5.12
MDD	H2CH	6.05
MDD	H2CH	9.44
MDD	H2CH	6.44
MDD	H2CH	6.04
MDD	H2CH	6.2
MDD	H2CH	5.54
MDD	H2CH	10.83
MDD	H2CH	5.26
MDD	H2CH	5.97
MDD	H2CH	7.85
MDD	H2CH	4.3
MDD	H2CH	4.89
MDD	H2CH	9.93
MDD	H2CH	5.27
MDD	H2CH	7.02
MDD	H2CH	3.09
HC	L2CH	16.75
HC	L2CH	23.14
HC	L2CH	21.55
HC	L2CH	22.39
HC	L2CH	20.22
HC	L2CH	16.23
HC	L2CH	11.76
HC	L2CH	18.66
HC	L2CH	31.24
HC	L2CH	6.21
HC	L2CH	16.91
HC	L2CH	16.88
HC	L2CH	28.66
HC	L2CH	14.91
HC	L2CH	9.74
HC	L2CH	27.33
HC	L2CH	18.84
HC	L2CH	12.44
HC	L2CH	10.49
HC	L2CH	12.68
HC	L2CH	17.11
HC	L2CH	19.13
HC	L2CH	21.69
HC	L2CH	12
HC	L2CH	10.49
HC	L2CH	14.48
HC	L2CH	33.98
HC	L2CH	17.8
HC	L2CH	15.87
HC	L2CH	9.31
HC	L2CH	18.965
HC	L2CH	13.08
HC	L2CH	16.15
HC	L2CH	13.21
HC	L2CH	23.54
HC	L2CH	16.29
HC	L2CH	12.07
HC	L2CH	20.33
HC	L2CH	13.55
HC	L2CH	16.37
HC	L2CH	21.49
MDD	L2CH	14.76
MDD	L2CH	8.06
MDD	L2CH	10.39
MDD	L2CH	7.75
MDD	L2CH	16.26
MDD	L2CH	16.99
MDD	L2CH	10.5
MDD	L2CH	16.08
MDD	L2CH	28.79
MDD	L2CH	11.03
MDD	L2CH	19.23
MDD	L2CH	23.53
MDD	L2CH	14.615
MDD	L2CH	7.54
MDD	L2CH	12.02
MDD	L2CH	13.5
MDD	L2CH	12.05
MDD	L2CH	19.57
MDD	L2CH	8.15
MDD	L2CH	10.13
MDD	L2CH	12.51
MDD	L2CH	18.79
MDD	L2CH	9.33
MDD	L2CH	13.5
MDD	L2CH	11.13
MDD	L2CH	15.3
MDD	L2CH	14.46
MDD	L2CH	16.74
MDD	L2CH	10.69
MDD	L2CH	14.42
MDD	L2CH	15.96
MDD	L2CH	5.32
MDD	L2CH	15.75
MDD	L2CH	5.22
MDD	L2CH	11.2
MDD	L2CH	4.16
MDD	L2CH	9.76
MDD	L2CH	10.48
MDD	L2CH	19.77
MDD	L2CH	24.32
MDD	L2CH	14.4
MDD	L2CH	13.53
MDD	L2CH	14.55
MDD	L2CH	12.37
MDD	L2CH	10.59
MDD	L2CH	10.76
MDD	L2CH	15.95
MDD	L2CH	6.87
MDD	L2CH	13.92
MDD	L2CH	7.97
MDD	L2CH	17.59
MDD	L2CH	16.2
MDD	L2CH	10.83
MDD	L2CH	20.26
MDD	L2CH	26.88
MDD	L2CH	31.68
MDD	L2CH	24.31
MDD	L2CH	10.7
MDD	L2CH	14.37
MDD	L2CH	0
MDD	L2CH	14.27
MDD	L2CH	11.13
MDD	L2CH	15.57
MDD	L2CH	18.41
MDD	L2CH	10.18
MDD	L2CH	13.35
MDD	L2CH	4.75
MDD	L2CH	21.14
MDD	L2CH	11.28
MDD	L2CH	16.47
MDD	L2CH	16.835
MDD	L2CH	13.75
MDD	L2CH	6.09
MDD	L2CH	13.37
HC	L2FC	5.98
HC	L2FC	6.78
HC	L2FC	6.64
HC	L2FC	7.52
HC	L2FC	5.95
HC	L2FC	4.96
HC	L2FC	3.14
HC	L2FC	6
HC	L2FC	9.94
HC	L2FC	2.73
HC	L2FC	5.37
HC	L2FC	5.7
HC	L2FC	8.7
HC	L2FC	5.08
HC	L2FC	2.56
HC	L2FC	8.46
HC	L2FC	5.91
HC	L2FC	3.73
HC	L2FC	3.74
HC	L2FC	3.63
HC	L2FC	5.37
HC	L2FC	6.01
HC	L2FC	6.91
HC	L2FC	3.08
HC	L2FC	3.32
HC	L2FC	3.67
HC	L2FC	9.48
HC	L2FC	5.76
HC	L2FC	4.52
HC	L2FC	2.44
HC	L2FC	5.635
HC	L2FC	4.38
HC	L2FC	5.35
HC	L2FC	4.02
HC	L2FC	7.86
HC	L2FC	4.52
HC	L2FC	4.73
HC	L2FC	6.49
HC	L2FC	4.68
HC	L2FC	4.88
HC	L2FC	6.46
MDD	L2FC	4.07
MDD	L2FC	2.02
MDD	L2FC	2.95
MDD	L2FC	2.69
MDD	L2FC	5.45
MDD	L2FC	5.34
MDD	L2FC	4.48
MDD	L2FC	4.32
MDD	L2FC	8.39
MDD	L2FC	4.93
MDD	L2FC	5.66
MDD	L2FC	7.27
MDD	L2FC	4.255
MDD	L2FC	2.45
MDD	L2FC	3.38
MDD	L2FC	4.43
MDD	L2FC	3.6
MDD	L2FC	5.79
MDD	L2FC	2.8
MDD	L2FC	2.57
MDD	L2FC	3.78
MDD	L2FC	5.79
MDD	L2FC	4.18
MDD	L2FC	3.77
MDD	L2FC	3.61
MDD	L2FC	5.43
MDD	L2FC	5.72
MDD	L2FC	5.32
MDD	L2FC	2.74
MDD	L2FC	4.8
MDD	L2FC	5.45
MDD	L2FC	2.08
MDD	L2FC	4.99
MDD	L2FC	1.63
MDD	L2FC	3.48
MDD	L2FC	1.75
MDD	L2FC	2.89
MDD	L2FC	4.07
MDD	L2FC	6.2
MDD	L2FC	7.74
MDD	L2FC	4.58
MDD	L2FC	3.96
MDD	L2FC	4.25
MDD	L2FC	3.34
MDD	L2FC	3.89
MDD	L2FC	3.26
MDD	L2FC	5.39
MDD	L2FC	3.06
MDD	L2FC	4.59
MDD	L2FC	2.66
MDD	L2FC	5.74
MDD	L2FC	5.06
MDD	L2FC	4.09
MDD	L2FC	6.15
MDD	L2FC	7.87
MDD	L2FC	10.31
MDD	L2FC	8.25
MDD	L2FC	3.09
MDD	L2FC	4.76
MDD	L2FC	1.45
MDD	L2FC	4.06
MDD	L2FC	3.41
MDD	L2FC	4.91
MDD	L2FC	5.14
MDD	L2FC	4.06
MDD	L2FC	3.7
MDD	L2FC	0.87
MDD	L2FC	6.45
MDD	L2FC	2.89
MDD	L2FC	4.45
MDD	L2FC	5.47
MDD	L2FC	4.79
MDD	L2FC	3.02
MDD	L2FC	3.77
HC	L3FC	6.67
HC	L3FC	6.41
HC	L3FC	3.82
HC	L3FC	6.4
HC	L3FC	6.34
HC	L3FC	4.56
HC	L3FC	3.34
HC	L3FC	5.23
HC	L3FC	7.13
HC	L3FC	5.09
HC	L3FC	6.49
HC	L3FC	5.16
HC	L3FC	6.795
HC	L3FC	3.47
HC	L3FC	2.67
HC	L3FC	7.47
HC	L3FC	4.72
HC	L3FC	4.06
HC	L3FC	4.41
HC	L3FC	3.84
HC	L3FC	4.43
HC	L3FC	6.25
HC	L3FC	6.08
HC	L3FC	4.66
HC	L3FC	1.01
HC	L3FC	1.39
HC	L3FC	6.19
HC	L3FC	4.99
HC	L3FC	3.81
HC	L3FC	3.05
HC	L3FC	5.89
HC	L3FC	5.05
HC	L3FC	5.66
HC	L3FC	3.91
HC	L3FC	4.57
HC	L3FC	3.83
HC	L3FC	5.21
HC	L3FC	6.47
HC	L3FC	2.22
HC	L3FC	3.8
HC	L3FC	6.3
MDD	L3FC	4.57
MDD	L3FC	1.85
MDD	L3FC	3.87
MDD	L3FC	3.83
MDD	L3FC	3.41
MDD	L3FC	5.53
MDD	L3FC	4.77
MDD	L3FC	2.72
MDD	L3FC	5.93
MDD	L3FC	2.55
MDD	L3FC	7.15
MDD	L3FC	6.92
MDD	L3FC	4.125
MDD	L3FC	1.22
MDD	L3FC	2.46
MDD	L3FC	4.7
MDD	L3FC	3.7
MDD	L3FC	6.22
MDD	L3FC	1.96
MDD	L3FC	3.58
MDD	L3FC	5.25
MDD	L3FC	6.08
MDD	L3FC	5.18
MDD	L3FC	4.07
MDD	L3FC	5.34
MDD	L3FC	6.91
MDD	L3FC	5.56
MDD	L3FC	6.05
MDD	L3FC	2.38
MDD	L3FC	5.04
MDD	L3FC	1.8
MDD	L3FC	3.13
MDD	L3FC	4.7
MDD	L3FC	2.66
MDD	L3FC	2.1
MDD	L3FC	3.65
MDD	L3FC	4.15
MDD	L3FC	0
MDD	L3FC	6.89
MDD	L3FC	8.21
MDD	L3FC	4.83
MDD	L3FC	2.41
MDD	L3FC	4.2
MDD	L3FC	3.5
MDD	L3FC	3.21
MDD	L3FC	4.07
MDD	L3FC	5.13
MDD	L3FC	4.82
MDD	L3FC	4.43
MDD	L3FC	3.21
MDD	L3FC	5.18
MDD	L3FC	6.48
MDD	L3FC	2.97
MDD	L3FC	5.61
MDD	L3FC	7.91
MDD	L3FC	8.92
MDD	L3FC	3.96
MDD	L3FC	2.92
MDD	L3FC	4.9
MDD	L3FC	2.76
MDD	L3FC	3.61
MDD	L3FC	1.68
MDD	L3FC	5.34
MDD	L3FC	0.15
MDD	L3FC	4.51
MDD	L3FC	0
MDD	L3FC	1.61
MDD	L3FC	5.49
MDD	L3FC	3.59
MDD	L3FC	3.73
MDD	L3FC	6.52
MDD	L3FC	4.72
MDD	L3FC	2.99
MDD	L3FC	3.79
HC	L2PL	9.24
HC	L2PL	12.75
HC	L2PL	11.6
HC	L2PL	11.97
HC	L2PL	10.96
HC	L2PL	9.18
HC	L2PL	6.75
HC	L2PL	10.16
HC	L2PL	16.47
HC	L2PL	4.29
HC	L2PL	9.35
HC	L2PL	9.44
HC	L2PL	14.985
HC	L2PL	8.32
HC	L2PL	5.68
HC	L2PL	14.5
HC	L2PL	10.1
HC	L2PL	7.12
HC	L2PL	6.1
HC	L2PL	7.29
HC	L2PL	9.44
HC	L2PL	10.39
HC	L2PL	11.98
HC	L2PL	6.71
HC	L2PL	5.8
HC	L2PL	7.52
HC	L2PL	18.52
HC	L2PL	9.82
HC	L2PL	8.88
HC	L2PL	5.02
HC	L2PL	10.32
HC	L2PL	7.57
HC	L2PL	8.93
HC	L2PL	7.43
HC	L2PL	12.48
HC	L2PL	8.88
HC	L2PL	7.04
HC	L2PL	10.96
HC	L2PL	7.61
HC	L2PL	9.37
HC	L2PL	12.01
MDD	L2PL	8.11
MDD	L2PL	4.7
MDD	L2PL	6.13
MDD	L2PL	4.9
MDD	L2PL	8.94
MDD	L2PL	9.66
MDD	L2PL	6.42
MDD	L2PL	8.41
MDD	L2PL	15.03
MDD	L2PL	6.25
MDD	L2PL	10.5
MDD	L2PL	12.61
MDD	L2PL	8.215
MDD	L2PL	4.08
MDD	L2PL	6.85
MDD	L2PL	7.7
MDD	L2PL	6.65
MDD	L2PL	10.92
MDD	L2PL	4.42
MDD	L2PL	5.68
MDD	L2PL	7.21
MDD	L2PL	9.99
MDD	L2PL	4.93
MDD	L2PL	7.63
MDD	L2PL	6.7
MDD	L2PL	9.06
MDD	L2PL	8.3
MDD	L2PL	9.28
MDD	L2PL	6.04
MDD	L2PL	8.17
MDD	L2PL	7.75
MDD	L2PL	3.77
MDD	L2PL	8.95
MDD	L2PL	3.59
MDD	L2PL	6.69
MDD	L2PL	3.26
MDD	L2PL	6.15
MDD	L2PL	3.14
MDD	L2PL	10.77
MDD	L2PL	13.16
MDD	L2PL	8.34
MDD	L2PL	6.86
MDD	L2PL	8.32
MDD	L2PL	6.91
MDD	L2PL	6.66
MDD	L2PL	6.515
MDD	L2PL	9.05
MDD	L2PL	4.51
MDD	L2PL	7.89
MDD	L2PL	5.04
MDD	L2PL	9.79
MDD	L2PL	9.05
MDD	L2PL	6.2
MDD	L2PL	11.46
MDD	L2PL	14.35
MDD	L2PL	16.88
MDD	L2PL	13.05
MDD	L2PL	5.95
MDD	L2PL	7.8
MDD	L2PL	0.96
MDD	L2PL	7.56
MDD	L2PL	6.27
MDD	L2PL	8.93
MDD	L2PL	9.17
MDD	L2PL	6.56
MDD	L2PL	6.63
MDD	L2PL	3.23
MDD	L2PL	11.6
MDD	L2PL	6.56
MDD	L2PL	8.88
MDD	L2PL	9.74
MDD	L2PL	7.5
MDD	L2PL	4.03
MDD	L2PL	7.72
HC	L2AB	8.76
HC	L2AB	12.43
HC	L2AB	11.19
HC	L2AB	10.98
HC	L2AB	10.69
HC	L2AB	8.66
HC	L2AB	6.68
HC	L2AB	9.02
HC	L2AB	14.68
HC	L2AB	3.64
HC	L2AB	9.34
HC	L2AB	8.52
HC	L2AB	14.185
HC	L2AB	7.37
HC	L2AB	6.16
HC	L2AB	13.98
HC	L2AB	10.11
HC	L2AB	7.35
HC	L2AB	6.16
HC	L2AB	7.03
HC	L2AB	8.82
HC	L2AB	10.58
HC	L2AB	11.28
HC	L2AB	6.87
HC	L2AB	5.69
HC	L2AB	7.85
HC	L2AB	20.35
HC	L2AB	9.16
HC	L2AB	8.32
HC	L2AB	5.36
HC	L2AB	9.325
HC	L2AB	7.18
HC	L2AB	8.6
HC	L2AB	7.55
HC	L2AB	12.72
HC	L2AB	8.37
HC	L2AB	6.48
HC	L2AB	10.65
HC	L2AB	7.65
HC	L2AB	9.25
HC	L2AB	11.56
MDD	L2AB	8.23
MDD	L2AB	4.69
MDD	L2AB	6.1
MDD	L2AB	5.09
MDD	L2AB	8.46
MDD	L2AB	8.95
MDD	L2AB	5.55
MDD	L2AB	8.65
MDD	L2AB	14.12
MDD	L2AB	7.01
MDD	L2AB	10.63
MDD	L2AB	11.97
MDD	L2AB	8.25
MDD	L2AB	4.37
MDD	L2AB	6.73
MDD	L2AB	6.93
MDD	L2AB	6.64
MDD	L2AB	10.45
MDD	L2AB	4.89
MDD	L2AB	5.26
MDD	L2AB	7.25
MDD	L2AB	10.12
MDD	L2AB	5.49
MDD	L2AB	7.46
MDD	L2AB	6.83
MDD	L2AB	9.23
MDD	L2AB	7.61
MDD	L2AB	9.41
MDD	L2AB	5.84
MDD	L2AB	7.86
MDD	L2AB	8.315
MDD	L2AB	3.57
MDD	L2AB	8.78
MDD	L2AB	3.25
MDD	L2AB	7.48
MDD	L2AB	2.87
MDD	L2AB	6.09
MDD	L2AB	4.19
MDD	L2AB	11.08
MDD	L2AB	13.12
MDD	L2AB	8.58
MDD	L2AB	6.54
MDD	L2AB	7.75
MDD	L2AB	7.58
MDD	L2AB	6.31
MDD	L2AB	6.815
MDD	L2AB	8.11
MDD	L2AB	3.38
MDD	L2AB	7.54
MDD	L2AB	4.45
MDD	L2AB	9.28
MDD	L2AB	9.43
MDD	L2AB	5.07
MDD	L2AB	11.6
MDD	L2AB	14.38
MDD	L2AB	16.98
MDD	L2AB	12.11
MDD	L2AB	6.49
MDD	L2AB	7.7
MDD	L2AB	1.15
MDD	L2AB	7.16
MDD	L2AB	6.99
MDD	L2AB	8.59
MDD	L2AB	9.74
MDD	L2AB	5.23
MDD	L2AB	6.83
MDD	L2AB	3.28
MDD	L2AB	10.88
MDD	L2AB	6.11
MDD	L2AB	8.51
MDD	L2AB	9.4
MDD	L2AB	7.87
MDD	L2AB	3.92
MDD	L2AB	7.71

## Sheet: nmolL
Group	Variable	Value
HC	L2PN	159.35
HC	L2PN	226.06
HC	L2PN	203.41
HC	L2PN	199.66
HC	L2PN	194.35
HC	L2PN	157.39
HC	L2PN	121.43
HC	L2PN	163.95
HC	L2PN	266.95
HC	L2PN	66.1
HC	L2PN	169.81
HC	L2PN	154.93
HC	L2PN	257.92
HC	L2PN	133.98
HC	L2PN	111.93
HC	L2PN	254.16
HC	L2PN	183.87
HC	L2PN	133.67
HC	L2PN	112.06
HC	L2PN	127.85
HC	L2PN	160.39
HC	L2PN	192.33
HC	L2PN	205.02
HC	L2PN	124.99
HC	L2PN	103.45
HC	L2PN	142.76
HC	L2PN	370.07
HC	L2PN	166.5
HC	L2PN	151.2
HC	L2PN	97.47
HC	L2PN	169.47
HC	L2PN	130.57
HC	L2PN	156.45
HC	L2PN	137.25
HC	L2PN	231.22
HC	L2PN	152.13
HC	L2PN	117.81
HC	L2PN	193.63
HC	L2PN	139.04
HC	L2PN	168.22
HC	L2PN	210.26
MDD	L2PN	149.55
MDD	L2PN	85.33
MDD	L2PN	110.86
MDD	L2PN	92.48
MDD	L2PN	153.8
MDD	L2PN	162.68
MDD	L2PN	101
MDD	L2PN	157.31
MDD	L2PN	256.68
MDD	L2PN	127.42
MDD	L2PN	193.29
MDD	L2PN	217.62
MDD	L2PN	149.935
MDD	L2PN	79.43
MDD	L2PN	122.33
MDD	L2PN	125.99
MDD	L2PN	120.8
MDD	L2PN	190
MDD	L2PN	88.93
MDD	L2PN	95.73
MDD	L2PN	131.77
MDD	L2PN	184.04
MDD	L2PN	99.81
MDD	L2PN	135.71
MDD	L2PN	124.24
MDD	L2PN	167.77
MDD	L2PN	138.4
MDD	L2PN	171.09
MDD	L2PN	106.26
MDD	L2PN	142.86
MDD	L2PN	151.145
MDD	L2PN	64.88
MDD	L2PN	159.59
MDD	L2PN	59.13
MDD	L2PN	136.07
MDD	L2PN	52.17
MDD	L2PN	110.68
MDD	L2PN	76.19
MDD	L2PN	201.54
MDD	L2PN	238.64
MDD	L2PN	156.01
MDD	L2PN	119
MDD	L2PN	140.83
MDD	L2PN	137.82
MDD	L2PN	114.69
MDD	L2PN	123.915
MDD	L2PN	147.45
MDD	L2PN	61.51
MDD	L2PN	137.1
MDD	L2PN	80.95
MDD	L2PN	168.76
MDD	L2PN	171.4
MDD	L2PN	92.12
MDD	L2PN	210.9
MDD	L2PN	261.42
MDD	L2PN	308.67
MDD	L2PN	220.1
MDD	L2PN	118.09
MDD	L2PN	140.1
MDD	L2PN	20.82
MDD	L2PN	130.11
MDD	L2PN	127.06
MDD	L2PN	156.27
MDD	L2PN	177.09
MDD	L2PN	95.15
MDD	L2PN	124.11
MDD	L2PN	59.67
MDD	L2PN	197.85
MDD	L2PN	111.18
MDD	L2PN	154.79
MDD	L2PN	170.92
MDD	L2PN	143.08
MDD	L2PN	71.3
MDD	L2PN	140.12
