# Supplementary material for: Metabolomic signatures associated with depression and predictors of antidepressant response in humans: A CAN-BIND-1 report
Source: Commun Biol. 2021 Jul 22;4:903. doi: 10.1038/s42003-021-02421-6 (PMC8298446; doi:10.1038/s42003-021-02421-6)
Supplement: Supplementary file 7 — Supplementary Data 6 [file 42003_2021_2421_MOESM7_ESM.xls]

## Sheet: mgdL
Group	Variable	Value
NR	TPA1	129.57
NR	TPA1	127.41
NR	TPA1	138.32
NR	TPA1	151.91
NR	TPA1	127.99
NR	TPA1	140
NR	TPA1	134.27
NR	TPA1	127.8
NR	TPA1	169.03
NR	TPA1	120.72
NR	TPA1	153.1
NR	TPA1	152.46
NR	TPA1	123.7
NR	TPA1	100.9
NR	TPA1	133.81
NR	TPA1	148.43
NR	TPA1	124.06
NR	TPA1	146.32
NR	TPA1	137.08
NR	TPA1	142.56
NR	TPA1	126.03
NR	TPA1	102.46
NR	TPA1	139.39
NR	TPA1	152.68
NR	TPA1	131.49
NR	TPA1	123.68
NR	TPA1	143.99
NR	TPA1	170.32
NR	TPA1	179.6
NR	TPA1	123.9
NR	TPA1	180.69
NR	TPA1	130.46
NR	TPA1	148.65
NR	TPA1	104.79
NR	TPA1	122.6
R	TPA1	108.62
R	TPA1	115.93
R	TPA1	126.93
R	TPA1	131.47
R	TPA1	94.715
R	TPA1	120.61
R	TPA1	141.56
R	TPA1	120.4
R	TPA1	119.5
R	TPA1	129.76
R	TPA1	111.12
R	TPA1	132.59
R	TPA1	102.55
R	TPA1	103.8
R	TPA1	131.27
R	TPA1	124.58
R	TPA1	127.43
R	TPA1	131.73
R	TPA1	144.42
R	TPA1	111.86
R	TPA1	130.95
R	TPA1	170.37
R	TPA1	134.17
R	TPA1	135.14
R	TPA1	140.78
R	TPA1	118.14
R	TPA1	122.99
R	TPA1	158.65
R	TPA1	99.01
NR	TPA2	29.01
NR	TPA2	32.79
NR	TPA2	34.57
NR	TPA2	32.91
NR	TPA2	29.39
NR	TPA2	33.55
NR	TPA2	38.98
NR	TPA2	27.46
NR	TPA2	40.89
NR	TPA2	29.12
NR	TPA2	32.02
NR	TPA2	31.93
NR	TPA2	28.1
NR	TPA2	21.19
NR	TPA2	37.225
NR	TPA2	38.2
NR	TPA2	28.75
NR	TPA2	28.95
NR	TPA2	33.56
NR	TPA2	37.33
NR	TPA2	26.7
NR	TPA2	26.72
NR	TPA2	36.215
NR	TPA2	26.32
NR	TPA2	31.52
NR	TPA2	28.83
NR	TPA2	32.73
NR	TPA2	37.31
NR	TPA2	40.56
NR	TPA2	25.82
NR	TPA2	43.33
NR	TPA2	31.82
NR	TPA2	38.51
NR	TPA2	25.91
NR	TPA2	29.74
R	TPA2	25.95
R	TPA2	25.63
R	TPA2	29.55
R	TPA2	28.49
R	TPA2	20.465
R	TPA2	26.25
R	TPA2	30.11
R	TPA2	25.46
R	TPA2	25.66
R	TPA2	29.28
R	TPA2	30.76
R	TPA2	34.2
R	TPA2	23.74
R	TPA2	21.9
R	TPA2	34.42
R	TPA2	29.7
R	TPA2	29.88
R	TPA2	23.55
R	TPA2	33.18
R	TPA2	25.38
R	TPA2	31.4
R	TPA2	39.7
R	TPA2	36.77
R	TPA2	31.18
R	TPA2	32.59
R	TPA2	31.54
R	TPA2	32.84
R	TPA2	37.6
R	TPA2	22.29
NR	HDA1	125.11
NR	HDA1	127.33
NR	HDA1	138.83
NR	HDA1	146.65
NR	HDA1	122.09
NR	HDA1	139.56
NR	HDA1	124.32
NR	HDA1	124.5
NR	HDA1	154.32
NR	HDA1	118.9
NR	HDA1	147.33
NR	HDA1	149.33
NR	HDA1	118.41
NR	HDA1	99.23
NR	HDA1	127.545
NR	HDA1	147.91
NR	HDA1	121.42
NR	HDA1	146.44
NR	HDA1	134.83
NR	HDA1	141.58
NR	HDA1	124.8
NR	HDA1	98.82
NR	HDA1	137.27
NR	HDA1	154.18
NR	HDA1	124.29
NR	HDA1	115.38
NR	HDA1	142.13
NR	HDA1	170.07
NR	HDA1	187.94
NR	HDA1	118.25
NR	HDA1	182.21
NR	HDA1	129.54
NR	HDA1	152.33
NR	HDA1	102.25
NR	HDA1	121.99
R	HDA1	103.3
R	HDA1	114.24
R	HDA1	125.45
R	HDA1	124.42
R	HDA1	91.75
R	HDA1	118.97
R	HDA1	139.27
R	HDA1	111.88
R	HDA1	117.9
R	HDA1	126.92
R	HDA1	108.98
R	HDA1	125.96
R	HDA1	96.24
R	HDA1	101.88
R	HDA1	130.03
R	HDA1	122.78
R	HDA1	126.98
R	HDA1	134.64
R	HDA1	142.79
R	HDA1	107.51
R	HDA1	126.23
R	HDA1	167.43
R	HDA1	130.94
R	HDA1	135.04
R	HDA1	140.58
R	HDA1	114.03
R	HDA1	121.89
R	HDA1	158.94
R	HDA1	92.5
NR	HDA2	29.62
NR	HDA2	34.03
NR	HDA2	34.35
NR	HDA2	33.64
NR	HDA2	30.73
NR	HDA2	33.37
NR	HDA2	41.54
NR	HDA2	27.81
NR	HDA2	42.04
NR	HDA2	28.87
NR	HDA2	32.74
NR	HDA2	31.64
NR	HDA2	28.22
NR	HDA2	22.08
NR	HDA2	40.015
NR	HDA2	37.93
NR	HDA2	28.89
NR	HDA2	28.95
NR	HDA2	33.28
NR	HDA2	39.35
NR	HDA2	26.64
NR	HDA2	27.72
NR	HDA2	36.845
NR	HDA2	26.63
NR	HDA2	31.16
NR	HDA2	29.55
NR	HDA2	32.84
NR	HDA2	36.26
NR	HDA2	40.79
NR	HDA2	26.75
NR	HDA2	43.15
NR	HDA2	32.29
NR	HDA2	38.4
NR	HDA2	25.69
NR	HDA2	30.07
R	HDA2	25.97
R	HDA2	25.83
R	HDA2	29.86
R	HDA2	29.08
R	HDA2	21.05
R	HDA2	26.56
R	HDA2	30.08
R	HDA2	25.24
R	HDA2	25.95
R	HDA2	29.55
R	HDA2	31.3
R	HDA2	34.33
R	HDA2	23.83
R	HDA2	23.01
R	HDA2	33.92
R	HDA2	29.74
R	HDA2	30.05
R	HDA2	23.79
R	HDA2	33.91
R	HDA2	26.73
R	HDA2	31.3
R	HDA2	39.65
R	HDA2	37.81
R	HDA2	31.33
R	HDA2	33.61
R	HDA2	33.97
R	HDA2	33.28
R	HDA2	37.48
R	HDA2	22.86
NR	H3FC	2.2
NR	H3FC	0.99
NR	H3FC	1.94
NR	H3FC	1.98
NR	H3FC	0.94
NR	H3FC	2.22
NR	H3FC	2.48
NR	H3FC	1.42
NR	H3FC	2.65
NR	H3FC	1.87
NR	H3FC	2.84
NR	H3FC	2.56
NR	H3FC	2.23
NR	H3FC	0.53
NR	H3FC	1.575
NR	H3FC	2.82
NR	H3FC	2.24
NR	H3FC	2.28
NR	H3FC	2.7
NR	H3FC	1.6
NR	H3FC	1.59
NR	H3FC	1.63
NR	H3FC	2.485
NR	H3FC	2.09
NR	H3FC	1.8
NR	H3FC	1.8
NR	H3FC	2.34
NR	H3FC	3.5
NR	H3FC	2.43
NR	H3FC	0.82
NR	H3FC	3.01
NR	H3FC	1.84
NR	H3FC	2.51
NR	H3FC	1.39
NR	H3FC	2.37
R	H3FC	1.48
R	H3FC	1.48
R	H3FC	2.45
R	H3FC	1.9
R	H3FC	0.925
R	H3FC	1.76
R	H3FC	2.3
R	H3FC	1.85
R	H3FC	1.6
R	H3FC	1.72
R	H3FC	1.83
R	H3FC	2.28
R	H3FC	1.27
R	H3FC	1.01
R	H3FC	2.3
R	H3FC	1.79
R	H3FC	1.66
R	H3FC	1.78
R	H3FC	1.82
R	H3FC	1.31
R	H3FC	1.8
R	H3FC	3.36
R	H3FC	1.98
R	H3FC	1.9
R	H3FC	1.57
R	H3FC	1
R	H3FC	1.43
R	H3FC	2.65
R	H3FC	0.71
NR	H3A1	24.77
NR	H3A1	19.72
NR	H3A1	23.42
NR	H3A1	20.73
NR	H3A1	19.66
NR	H3A1	26.14
NR	H3A1	29.49
NR	H3A1	19.46
NR	H3A1	30.92
NR	H3A1	21.49
NR	H3A1	30.5
NR	H3A1	28.5
NR	H3A1	25.05
NR	H3A1	15.5
NR	H3A1	34.48
NR	H3A1	31.05
NR	H3A1	26.34
NR	H3A1	27.45
NR	H3A1	26.69
NR	H3A1	24.07
NR	H3A1	21.31
NR	H3A1	16.59
NR	H3A1	32.5
NR	H3A1	24.26
NR	H3A1	25.66
NR	H3A1	17.33
NR	H3A1	23.95
NR	H3A1	32.45
NR	H3A1	29.39
NR	H3A1	22.78
NR	H3A1	37.29
NR	H3A1	25.92
NR	H3A1	31.88
NR	H3A1	20.34
NR	H3A1	22.19
R	H3A1	17.25
R	H3A1	17.74
R	H3A1	24.09
R	H3A1	20.58
R	H3A1	16.17
R	H3A1	22.2
R	H3A1	26.02
R	H3A1	22.52
R	H3A1	21.28
R	H3A1	24.19
R	H3A1	25.7
R	H3A1	23.28
R	H3A1	18.32
R	H3A1	18.7
R	H3A1	23.94
R	H3A1	23.64
R	H3A1	21.75
R	H3A1	18.37
R	H3A1	28.27
R	H3A1	20.35
R	H3A1	19.84
R	H3A1	37.08
R	H3A1	23.07
R	H3A1	26.3
R	H3A1	25.08
R	H3A1	22.22
R	H3A1	22.5
R	H3A1	30.03
R	H3A1	15.6
NR	H2A2	2.92
NR	H2A2	1.77
NR	H2A2	2.95
NR	H2A2	0.82
NR	H2A2	2.7
NR	H2A2	2.29
NR	H2A2	5.41
NR	H2A2	1.47
NR	H2A2	4.75
NR	H2A2	2.33
NR	H2A2	3.02
NR	H2A2	3.07
NR	H2A2	3.43
NR	H2A2	1.26
NR	H2A2	6.855
NR	H2A2	3.43
NR	H2A2	3.54
NR	H2A2	3.48
NR	H2A2	3.33
NR	H2A2	4
NR	H2A2	2.61
NR	H2A2	2.55
NR	H2A2	4.48
NR	H2A2	2.86
NR	H2A2	2.6
NR	H2A2	1.82
NR	H2A2	2.72
NR	H2A2	3.84
NR	H2A2	3.46
NR	H2A2	2.23
NR	H2A2	4.04
NR	H2A2	3.09
NR	H2A2	3.3
NR	H2A2	2.35
NR	H2A2	2.14
R	H2A2	2.09
R	H2A2	1.85
R	H2A2	2.75
R	H2A2	2.53
R	H2A2	1.255
R	H2A2	2.21
R	H2A2	3.62
R	H2A2	2.36
R	H2A2	2.33
R	H2A2	2.17
R	H2A2	3.78
R	H2A2	2.97
R	H2A2	2.23
R	H2A2	2.06
R	H2A2	2.49
R	H2A2	2.39
R	H2A2	1.92
R	H2A2	2.57
R	H2A2	4.27
R	H2A2	2.14
R	H2A2	2.41
R	H2A2	4.34
R	H2A2	2.58
R	H2A2	2.56
R	H2A2	1.75
R	H2A2	4.08
R	H2A2	2.48
R	H2A2	1.82
R	H2A2	1.47
NR	H3A2	6.37
NR	H3A2	4.87
NR	H3A2	5.74
NR	H3A2	4.48
NR	H3A2	5.41
NR	H3A2	5.95
NR	H3A2	10.35
NR	H3A2	4.1
NR	H3A2	9.64
NR	H3A2	5.55
NR	H3A2	6.57
NR	H3A2	6.9
NR	H3A2	6.94
NR	H3A2	3.18
NR	H3A2	11.155
NR	H3A2	7.81
NR	H3A2	6.85
NR	H3A2	5.96
NR	H3A2	7.09
NR	H3A2	7.06
NR	H3A2	5.01
NR	H3A2	5.68
NR	H3A2	9.03
NR	H3A2	4.63
NR	H3A2	6.31
NR	H3A2	4.68
NR	H3A2	5.93
NR	H3A2	8.41
NR	H3A2	5.89
NR	H3A2	5.78
NR	H3A2	8.41
NR	H3A2	6.54
NR	H3A2	7.74
NR	H3A2	5.34
NR	H3A2	5.79
R	H3A2	4.99
R	H3A2	4.13
R	H3A2	5.79
R	H3A2	5.16
R	H3A2	3.89
R	H3A2	5.32
R	H3A2	6.23
R	H3A2	5.4
R	H3A2	4.88
R	H3A2	5.29
R	H3A2	7.46
R	H3A2	7.08
R	H3A2	5.36
R	H3A2	3.7
R	H3A2	6.49
R	H3A2	5.61
R	H3A2	5.12
R	H3A2	3.92
R	H3A2	7.64
R	H3A2	5.47
R	H3A2	5.61
R	H3A2	9.08
R	H3A2	6.87
R	H3A2	5.53
R	H3A2	4.83
R	H3A2	6.93
R	H3A2	5.76
R	H3A2	6.94
R	H3A2	4.11
