# Supplementary material for: Metabolomic signatures associated with depression and predictors of antidepressant response in humans: A CAN-BIND-1 report
Source: Commun Biol. 2021 Jul 22;4:903. doi: 10.1038/s42003-021-02421-6 (PMC8298446; doi:10.1038/s42003-021-02421-6)
Supplement: Supplementary file 8 — Supplementary Data 7 [file 42003_2021_2421_MOESM8_ESM.xls]

## Sheet: mgdL
Group	Variable	Value
R	TPTG	72.97
NR	TPTG	75.18
NR	TPTG	164.16
NR	TPTG	149.76
R	TPTG	196.78
R	TPTG	98.5
NR	TPTG	75.86
NR	TPTG	45.57
R	TPTG	108.87
R	TPTG	96.49
R	TPTG	94.89
NR	TPTG	74.67
R	TPTG	246.63
R	TPTG	157.77
R	TPTG	158.34
R	TPTG	115.32
NR	TPTG	39.85
R	TPTG	114.4
NR	TPTG	102.67
NR	TPTG	112.33
NR	TPTG	28.64
NR	TPTG	54.68
NR	TPTG	55.14
NR	TPTG	76.6
R	TPTG	60.33
R	TPTG	42.1
R	TPTG	65.89
R	TPTG	75.37
NR	TPTG	71.83
R	TPTG	326.43
NR	TPTG	91.81
R	TPTG	97.93
R	TPTG	165.17
R	TPTG	160.77
NR	TPTG	81.18
R	TPTG	129.57
R	TPTG	75.82
R	TPTG	104.93
NR	TPTG	85.86
R	TPTG	67.77
R	TPTG	87.34
NR	TPTG	68.57
R	TPTG	67.47
R	TPTG	106.25
R	TPTG	65.01
R	TPTG	94.87
NR	TPTG	171.18
R	TPTG	92.79
R	TPCH	172.75
NR	TPCH	147.46
NR	TPCH	156.02
NR	TPCH	180.4
R	TPCH	246.47
R	TPCH	237.97
NR	TPCH	181.07
NR	TPCH	165.53
R	TPCH	277.59
R	TPCH	279.15
R	TPCH	218.64
NR	TPCH	136.37
R	TPCH	282.23
R	TPCH	258.27
R	TPCH	248.06
R	TPCH	173.76
NR	TPCH	194.4
R	TPCH	158.95
NR	TPCH	209.59
NR	TPCH	209.16
NR	TPCH	169.05
NR	TPCH	171.37
NR	TPCH	197.98
NR	TPCH	237.78
R	TPCH	148.36
R	TPCH	166.7
R	TPCH	156.45
R	TPCH	194.03
NR	TPCH	141.99
R	TPCH	292.32
NR	TPCH	204.49
R	TPCH	187.07
R	TPCH	193.83
R	TPCH	244.25
NR	TPCH	219.48
R	TPCH	223.55
R	TPCH	157.1
R	TPCH	170.41
NR	TPCH	202.87
R	TPCH	122.83
R	TPCH	181.96
NR	TPCH	215.79
R	TPCH	227.4
R	TPCH	256.03
R	TPCH	195.01
R	TPCH	200.97
NR	TPCH	256.38
R	TPCH	258.69
R	LDCH	89.28
NR	LDCH	66.79
NR	LDCH	77.59
NR	LDCH	97.02
R	LDCH	137.33
R	LDCH	126.71
NR	LDCH	100.67
NR	LDCH	96.52
R	LDCH	159.9
R	LDCH	142.36
R	LDCH	128.87
NR	LDCH	63.74
R	LDCH	132.88
R	LDCH	151.56
R	LDCH	136.5
R	LDCH	91.86
NR	LDCH	109.11
R	LDCH	66.62
NR	LDCH	130.19
NR	LDCH	103
NR	LDCH	96.41
NR	LDCH	104.88
NR	LDCH	112.89
NR	LDCH	137.18
R	LDCH	71.92
R	LDCH	83.74
R	LDCH	84.39
R	LDCH	108.35
NR	LDCH	66.46
R	LDCH	151.6
NR	LDCH	111.55
R	LDCH	98.59
R	LDCH	106.79
R	LDCH	158.97
NR	LDCH	145.69
R	LDCH	120.85
R	LDCH	82.19
R	LDCH	90.52
NR	LDCH	110.89
R	LDCH	43.1
R	LDCH	94.15
NR	LDCH	124.97
R	LDCH	136.95
R	LDCH	146.28
R	LDCH	103.36
R	LDCH	120.89
NR	LDCH	140.34
R	LDCH	163.48
R	TPA2	30.65
NR	TPA2	31.96
NR	TPA2	28.73
NR	TPA2	26.82
R	TPA2	44.4
R	TPA2	37.05
NR	TPA2	31.26
NR	TPA2	29.07
R	TPA2	46.59
R	TPA2	37.27
R	TPA2	47.05
NR	TPA2	28.36
R	TPA2	33.34
R	TPA2	37.41
R	TPA2	47.3
R	TPA2	24.27
NR	TPA2	35.73
R	TPA2	34.08
NR	TPA2	28.93
NR	TPA2	30.14
NR	TPA2	31.52
NR	TPA2	30.05
NR	TPA2	31.03
NR	TPA2	35.36
R	TPA2	31.85
R	TPA2	33.78
R	TPA2	30.21
R	TPA2	38.03
NR	TPA2	28.09
R	TPA2	27.45
NR	TPA2	31.24
R	TPA2	37.83
R	TPA2	30.93
R	TPA2	29.81
NR	TPA2	24.9
R	TPA2	34.19
R	TPA2	36.05
R	TPA2	30.75
NR	TPA2	36.41
R	TPA2	34.59
R	TPA2	32.83
NR	TPA2	32.33
R	TPA2	38.01
R	TPA2	39.24
R	TPA2	29.45
R	TPA2	35.38
NR	TPA2	48.14
R	TPA2	39.32
R	TPAB	57.63
NR	TPAB	53.68
NR	TPAB	69.78
NR	TPAB	73.17
R	TPAB	111.36
R	TPAB	88.78
NR	TPAB	74.12
NR	TPAB	64.47
R	TPAB	107.42
R	TPAB	95.2
R	TPAB	103.63
NR	TPAB	44.57
R	TPAB	130.71
R	TPAB	110.9
R	TPAB	102.4
R	TPAB	73.86
NR	TPAB	67.31
R	TPAB	54.71
NR	TPAB	95.9
NR	TPAB	69.84
NR	TPAB	58.08
NR	TPAB	72.4
NR	TPAB	72.84
NR	TPAB	92.82
R	TPAB	53.25
R	TPAB	47.8
R	TPAB	66.2
R	TPAB	75.26
NR	TPAB	48.68
R	TPAB	141.76
NR	TPAB	74.62
R	TPAB	73.12
R	TPAB	88.7
R	TPAB	113.08
NR	TPAB	105.87
R	TPAB	98.23
R	TPAB	57.94
R	TPAB	66.7
NR	TPAB	72.95
R	TPAB	38.52
R	TPAB	74.1
NR	TPAB	84.26
R	TPAB	89.15
R	TPAB	92.04
R	TPAB	68.21
R	TPAB	92.22
NR	TPAB	98.24
R	TPAB	112.29
R	VLTG	40.99
NR	VLTG	46.17
NR	VLTG	110.37
NR	VLTG	98.91
R	VLTG	132.15
R	VLTG	50.32
NR	VLTG	35.15
NR	VLTG	24.1
R	VLTG	69.99
R	VLTG	27.41
R	VLTG	49.1
NR	VLTG	50.56
R	VLTG	154.56
R	VLTG	105.24
R	VLTG	106.64
R	VLTG	81.72
NR	VLTG	17.23
R	VLTG	80.9
NR	VLTG	69.77
NR	VLTG	65.5
NR	VLTG	9.7
NR	VLTG	27.44
NR	VLTG	28.16
NR	VLTG	43.45
R	VLTG	36.04
R	VLTG	15.91
R	VLTG	47.57
R	VLTG	33.66
NR	VLTG	40.44
R	VLTG	220.85
NR	VLTG	44.8
R	VLTG	63.98
R	VLTG	114.58
R	VLTG	124.87
NR	VLTG	48.02
R	VLTG	95.93
R	VLTG	49.56
R	VLTG	61.04
NR	VLTG	59.39
R	VLTG	38.98
R	VLTG	45.79
NR	VLTG	30.95
R	VLTG	39.08
R	VLTG	69.76
R	VLTG	29.33
R	VLTG	50.49
NR	VLTG	112.95
R	VLTG	57.11
R	IDTG	4.96
NR	IDTG	4.33
NR	IDTG	17.76
NR	IDTG	16.47
R	IDTG	23.37
R	IDTG	8.33
NR	IDTG	4.77
NR	IDTG	0
R	IDTG	11.51
R	IDTG	8.34
R	IDTG	7.19
NR	IDTG	3.82
R	IDTG	27.5
R	IDTG	18.47
R	IDTG	18.7
R	IDTG	8.51
NR	IDTG	0
R	IDTG	9.19
NR	IDTG	6.33
NR	IDTG	8.92
NR	IDTG	0
NR	IDTG	0.73
NR	IDTG	0.67
NR	IDTG	5.44
R	IDTG	1.85
R	IDTG	0.71
R	IDTG	1.73
R	IDTG	4.9
NR	IDTG	3.23
R	IDTG	42.43
NR	IDTG	6.91
R	IDTG	8.08
R	IDTG	16.62
R	IDTG	16.55
NR	IDTG	3.87
R	IDTG	10.97
R	IDTG	4.17
R	IDTG	8.45
NR	IDTG	5.84
R	IDTG	3.06
R	IDTG	5.53
NR	IDTG	2.53
R	IDTG	2.7
R	IDTG	9.19
R	IDTG	2.47
R	IDTG	7.28
NR	IDTG	24.8
R	IDTG	6.38
R	LDTG	11.06
NR	LDTG	12.53
NR	LDTG	17.33
NR	LDTG	12.56
R	LDTG	29.01
R	LDTG	15.9
NR	LDTG	21.15
NR	LDTG	16.04
R	LDTG	15.83
R	LDTG	29.42
R	LDTG	27.94
NR	LDTG	7.66
R	LDTG	38.21
R	LDTG	13.62
R	LDTG	21.32
R	LDTG	11.92
NR	LDTG	14.24
R	LDTG	15.76
NR	LDTG	20.31
NR	LDTG	12.73
NR	LDTG	12.89
NR	LDTG	18.12
NR	LDTG	14.05
NR	LDTG	13.79
R	LDTG	13.03
R	LDTG	8.82
R	LDTG	13.45
R	LDTG	19.11
NR	LDTG	9.7
R	LDTG	35.72
NR	LDTG	13.69
R	LDTG	11.51
R	LDTG	17.05
R	LDTG	14.21
NR	LDTG	21.15
R	LDTG	17.69
R	LDTG	12.7
R	LDTG	12.24
NR	LDTG	10.42
R	LDTG	11.56
R	LDTG	19.06
NR	LDTG	16.86
R	LDTG	15.42
R	LDTG	12.63
R	LDTG	17.02
R	LDTG	24.3
NR	LDTG	14.15
R	LDTG	17.23
R	VLCH	11.94
NR	VLCH	11.44
NR	VLCH	25.24
NR	VLCH	21.25
R	VLCH	40.12
R	VLCH	15.7
NR	VLCH	8.15
NR	VLCH	2.48
R	VLCH	21.18
R	VLCH	13.26
R	VLCH	12.48
NR	VLCH	16.04
R	VLCH	53.72
R	VLCH	30.18
R	VLCH	23.64
R	VLCH	25.51
NR	VLCH	3.77
R	VLCH	19.67
NR	VLCH	19.92
NR	VLCH	16.37
NR	VLCH	3.14
NR	VLCH	5.1
NR	VLCH	8.37
NR	VLCH	12.51
R	VLCH	6.31
R	VLCH	5.82
R	VLCH	12.98
R	VLCH	7.11
NR	VLCH	11.99
R	VLCH	57.76
NR	VLCH	18.29
R	VLCH	16.98
R	VLCH	30.42
R	VLCH	32.35
NR	VLCH	13.53
R	VLCH	31.25
R	VLCH	14.07
R	VLCH	21.79
NR	VLCH	17.5
R	VLCH	9.04
R	VLCH	11.32
NR	VLCH	11.38
R	VLCH	8.67
R	VLCH	20.74
R	VLCH	11.3
R	VLCH	16.63
NR	VLCH	23.39
R	VLCH	17.6
R	IDCH	4.18
NR	IDCH	3.57
NR	IDCH	8.07
NR	IDCH	8.31
R	IDCH	25.19
R	IDCH	10.07
NR	IDCH	6.45
NR	IDCH	2.75
R	IDCH	15.71
R	IDCH	7.97
R	IDCH	14.89
NR	IDCH	4.7
R	IDCH	36.16
R	IDCH	16.52
R	IDCH	15.21
R	IDCH	12.07
NR	IDCH	4.32
R	IDCH	9.22
NR	IDCH	13.65
NR	IDCH	9.19
NR	IDCH	3.38
NR	IDCH	4.03
NR	IDCH	7.89
NR	IDCH	7.99
R	IDCH	2.16
R	IDCH	0.36
R	IDCH	9.05
R	IDCH	5.39
NR	IDCH	4.23
R	IDCH	31.35
NR	IDCH	11.41
R	IDCH	7.01
R	IDCH	12.03
R	IDCH	14.27
NR	IDCH	12.32
R	IDCH	16.15
R	IDCH	7.51
R	IDCH	12.43
NR	IDCH	7.35
R	IDCH	1.29
R	IDCH	8.71
NR	IDCH	10.19
R	IDCH	6.52
R	IDCH	10.32
R	IDCH	7.95
R	IDCH	11.57
NR	IDCH	13.19
R	IDCH	15.8
R	VLFC	5.45
NR	VLFC	6.16
NR	VLFC	11.92
NR	VLFC	10.31
R	VLFC	16.4
R	VLFC	7.97
NR	VLFC	3.83
NR	VLFC	2.4
R	VLFC	9.4
R	VLFC	4.78
R	VLFC	5.75
NR	VLFC	7.17
R	VLFC	21.35
R	VLFC	13.17
R	VLFC	11.22
R	VLFC	10.25
NR	VLFC	2.22
R	VLFC	8.71
NR	VLFC	8.98
NR	VLFC	8.75
NR	VLFC	1.3
NR	VLFC	2.85
NR	VLFC	4.4
NR	VLFC	6.7
R	VLFC	4.4
R	VLFC	2.89
R	VLFC	5.87
R	VLFC	4.06
NR	VLFC	5.64
R	VLFC	23.43
NR	VLFC	7.54
R	VLFC	8.31
R	VLFC	13.76
R	VLFC	14.61
NR	VLFC	6.44
R	VLFC	13.16
R	VLFC	6.18
R	VLFC	8.65
NR	VLFC	7.99
R	VLFC	5.27
R	VLFC	6.07
NR	VLFC	5.2
R	VLFC	4.81
R	VLFC	9.2
R	VLFC	4.58
R	VLFC	7.32
NR	VLFC	10.44
R	VLFC	8.54
R	IDFC	1.26
NR	IDFC	0.98
NR	IDFC	2.67
NR	IDFC	2.53
R	IDFC	7.24
R	IDFC	2.87
NR	IDFC	1.73
NR	IDFC	0.56
R	IDFC	4.67
R	IDFC	2.01
R	IDFC	4.59
NR	IDFC	1.41
R	IDFC	10.47
R	IDFC	4.99
R	IDFC	4.49
R	IDFC	3.65
NR	IDFC	1.23
R	IDFC	2.67
NR	IDFC	3.78
NR	IDFC	2.6
NR	IDFC	0.89
NR	IDFC	1.01
NR	IDFC	2
NR	IDFC	2.47
R	IDFC	0.59
R	IDFC	0.23
R	IDFC	2.5
R	IDFC	1.54
NR	IDFC	1.28
R	IDFC	8.89
NR	IDFC	3.39
R	IDFC	2.21
R	IDFC	3.84
R	IDFC	4.2
NR	IDFC	3.26
R	IDFC	4.62
R	IDFC	2.27
R	IDFC	3.72
NR	IDFC	2.18
R	IDFC	0.46
R	IDFC	2.49
NR	IDFC	2.76
R	IDFC	1.65
R	IDFC	3.11
R	IDFC	1.94
R	IDFC	3.46
NR	IDFC	3.99
R	IDFC	4.49
R	VLPL	11.88
NR	VLPL	15.08
NR	VLPL	28.79
NR	VLPL	23.7
R	VLPL	40.96
R	VLPL	14.88
NR	VLPL	9.48
NR	VLPL	6.84
R	VLPL	19.5
R	VLPL	10.24
R	VLPL	13.26
NR	VLPL	17.16
R	VLPL	43.53
R	VLPL	28.94
R	VLPL	25.11
R	VLPL	23.06
NR	VLPL	5.26
R	VLPL	20.1
NR	VLPL	20.55
NR	VLPL	19.67
NR	VLPL	4.41
NR	VLPL	9.08
NR	VLPL	8.89
NR	VLPL	12.62
R	VLPL	9.81
R	VLPL	6.97
R	VLPL	14.22
R	VLPL	10.1
NR	VLPL	12.76
R	VLPL	49.15
NR	VLPL	16.16
R	VLPL	18.37
R	VLPL	29.86
R	VLPL	32.91
NR	VLPL	14.83
R	VLPL	28.31
R	VLPL	15.6
R	VLPL	18.65
NR	VLPL	18.46
R	VLPL	12.28
R	VLPL	14.53
NR	VLPL	11.45
R	VLPL	9.76
R	VLPL	21.19
R	VLPL	10.26
R	VLPL	17.88
NR	VLPL	25.15
R	VLPL	19.1
R	IDPL	3.82
NR	IDPL	2.4
NR	IDPL	6.6
NR	IDPL	6.14
R	IDPL	13
R	IDPL	5.95
NR	IDPL	3.25
NR	IDPL	2.01
R	IDPL	9.1
R	IDPL	7.74
R	IDPL	5.74
NR	IDPL	2.79
R	IDPL	15.73
R	IDPL	10.04
R	IDPL	9.27
R	IDPL	6.57
NR	IDPL	3.35
R	IDPL	6.08
NR	IDPL	6.68
NR	IDPL	5.74
NR	IDPL	2.33
NR	IDPL	2.03
NR	IDPL	3.78
NR	IDPL	5.84
R	IDPL	2
R	IDPL	2.03
R	IDPL	3.49
R	IDPL	3.27
NR	IDPL	2.34
R	IDPL	18.09
NR	IDPL	5.59
R	IDPL	4.46
R	IDPL	8.48
R	IDPL	10.3
NR	IDPL	4.95
R	IDPL	8.79
R	IDPL	3.84
R	IDPL	5.06
NR	IDPL	4.99
R	IDPL	1.34
R	IDPL	3.9
NR	IDPL	4.34
R	IDPL	3.82
R	IDPL	7.83
R	IDPL	4.4
R	IDPL	5.98
NR	IDPL	10.54
R	IDPL	6.95
R	LDPL	51.02
NR	LDPL	43.1
NR	LDPL	46.69
NR	LDPL	55.17
R	LDPL	78.73
R	LDPL	69.65
NR	LDPL	61.38
NR	LDPL	56.12
R	LDPL	86.82
R	LDPL	85.34
R	LDPL	76
NR	LDPL	38.11
R	LDPL	79.04
R	LDPL	81.3
R	LDPL	76.96
R	LDPL	51.13
NR	LDPL	63.19
R	LDPL	40.85
NR	LDPL	72.3
NR	LDPL	57.8
NR	LDPL	56.26
NR	LDPL	62.38
NR	LDPL	62.95
NR	LDPL	73.27
R	LDPL	44.24
R	LDPL	50.25
R	LDPL	49.27
R	LDPL	64.01
NR	LDPL	40.06
R	LDPL	83.37
NR	LDPL	62.7
R	LDPL	57.52
R	LDPL	59.78
R	LDPL	81.84
NR	LDPL	81.01
R	LDPL	66.96
R	LDPL	48.4
R	LDPL	51.12
NR	LDPL	61.15
R	LDPL	32.21
R	LDPL	56.78
NR	LDPL	70.21
R	LDPL	74.43
R	LDPL	78.43
R	LDPL	59.31
R	LDPL	70.46
NR	LDPL	76.4
R	LDPL	88.57
R	HDA2	30.36
NR	HDA2	32.31
NR	HDA2	28.94
NR	HDA2	27.54
R	HDA2	44.24
R	HDA2	36.55
NR	HDA2	31.58
NR	HDA2	29.33
R	HDA2	45.88
R	HDA2	36.95
R	HDA2	47.9
NR	HDA2	28.3
R	HDA2	34.1
R	HDA2	37.64
R	HDA2	47.45
R	HDA2	24.71
NR	HDA2	35.62
R	HDA2	33.39
NR	HDA2	28.8
NR	HDA2	29.84
NR	HDA2	31.57
NR	HDA2	30.52
NR	HDA2	31.05
NR	HDA2	35.59
R	HDA2	31.97
R	HDA2	33.42
R	HDA2	30.34
R	HDA2	37.85
NR	HDA2	28.28
R	HDA2	29.94
NR	HDA2	30.8
R	HDA2	37.97
R	HDA2	31.22
R	HDA2	30.19
NR	HDA2	25.8
R	HDA2	34.16
R	HDA2	35.89
R	HDA2	30.94
NR	HDA2	35.92
R	HDA2	34.52
R	HDA2	32.79
NR	HDA2	32.48
R	HDA2	37.86
R	HDA2	38.95
R	HDA2	29.48
R	HDA2	35.8
NR	HDA2	48.5
R	HDA2	38.76
R	VLAB	4.52
NR	VLAB	5.47
NR	VLAB	10.62
NR	VLAB	8.52
R	VLAB	15.11
R	VLAB	5.96
NR	VLAB	4.09
NR	VLAB	2.47
R	VLAB	6.64
R	VLAB	3.17
R	VLAB	7.04
NR	VLAB	6.31
R	VLAB	18.84
R	VLAB	9.72
R	VLAB	9.3
R	VLAB	9.08
NR	VLAB	1.99
R	VLAB	7.42
NR	VLAB	8.88
NR	VLAB	6.93
NR	VLAB	1.06
NR	VLAB	3.16
NR	VLAB	3.2
NR	VLAB	5.66
R	VLAB	3.97
R	VLAB	2.37
R	VLAB	5.48
R	VLAB	3.76
NR	VLAB	5.41
R	VLAB	18.78
NR	VLAB	6.67
R	VLAB	6.44
R	VLAB	12.06
R	VLAB	11.74
NR	VLAB	6.03
R	VLAB	10.29
R	VLAB	6.45
R	VLAB	8.02
NR	VLAB	6.67
R	VLAB	4.86
R	VLAB	6.31
NR	VLAB	4.69
R	VLAB	3.27
R	VLAB	8.06
R	VLAB	4.31
R	VLAB	8.09
NR	VLAB	7.07
R	VLAB	7.08
R	IDAB	1.45
NR	IDAB	2.33
NR	IDAB	4
NR	IDAB	3.13
R	IDAB	10.24
R	IDAB	3.51
NR	IDAB	3.48
NR	IDAB	1.61
R	IDAB	5.11
R	IDAB	4.3
R	IDAB	7.58
NR	IDAB	1.65
R	IDAB	12.96
R	IDAB	5.89
R	IDAB	6.18
R	IDAB	4
NR	IDAB	2
R	IDAB	3.13
NR	IDAB	4.86
NR	IDAB	3.17
NR	IDAB	1.47
NR	IDAB	2.41
NR	IDAB	2.79
NR	IDAB	3.17
R	IDAB	1.5
R	IDAB	0.65
R	IDAB	3.36
R	IDAB	3.18
NR	IDAB	2.26
R	IDAB	10.41
NR	IDAB	4.15
R	IDAB	2.88
R	IDAB	4.16
R	IDAB	4.18
NR	IDAB	4.9
R	IDAB	5.11
R	IDAB	3.39
R	IDAB	4.48
NR	IDAB	2.29
R	IDAB	1.45
R	IDAB	4.69
NR	IDAB	4.42
R	IDAB	2.36
R	IDAB	3.74
R	IDAB	3.56
R	IDAB	5.96
NR	IDAB	5.53
R	IDAB	5.9
R	LDAB	51.99
NR	LDAB	43.95
NR	LDAB	52.32
NR	LDAB	59.46
R	LDAB	88.74
R	LDAB	73.21
NR	LDAB	66.22
NR	LDAB	61.08
R	LDAB	91.47
R	LDAB	99.62
R	LDAB	88.23
NR	LDAB	34.56
R	LDAB	94.74
R	LDAB	91.98
R	LDAB	87.71
R	LDAB	58.41
NR	LDAB	64.14
R	LDAB	42.41
NR	LDAB	79.24
NR	LDAB	59.12
NR	LDAB	56.58
NR	LDAB	67.95
NR	LDAB	64.99
NR	LDAB	79.39
R	LDAB	45.8
R	LDAB	45.75
R	LDAB	56.15
R	LDAB	67.81
NR	LDAB	40.34
R	LDAB	113.51
NR	LDAB	62.56
R	LDAB	62.26
R	LDAB	71.48
R	LDAB	95.78
NR	LDAB	92.91
R	LDAB	78.5
R	LDAB	50.04
R	LDAB	52.82
NR	LDAB	59.92
R	LDAB	27.02
R	LDAB	61.75
NR	LDAB	74.71
R	LDAB	82.64
R	LDAB	81.35
R	LDAB	64.53
R	LDAB	78.97
NR	LDAB	84.78
R	LDAB	95.9
R	V1TG	13.97
NR	V1TG	19.57
NR	V1TG	62.18
NR	V1TG	64.22
R	V1TG	60.41
R	V1TG	19.71
NR	V1TG	12.29
NR	V1TG	6.16
R	V1TG	32.56
R	V1TG	3.25
R	V1TG	30.48
NR	V1TG	19.26
R	V1TG	69.36
R	V1TG	64.1
R	V1TG	57.57
R	V1TG	43.91
NR	V1TG	1.34
R	V1TG	32.43
NR	V1TG	23.77
NR	V1TG	37.22
NR	V1TG	0
NR	V1TG	11.28
NR	V1TG	6.78
NR	V1TG	17.52
R	V1TG	12.39
R	V1TG	0
R	V1TG	17.22
R	V1TG	17.02
NR	V1TG	18.3
R	V1TG	134.13
NR	V1TG	14.27
R	V1TG	32.65
R	V1TG	59.2
R	V1TG	67.99
NR	V1TG	22.21
R	V1TG	36.47
R	V1TG	16.85
R	V1TG	29.27
NR	V1TG	23.61
R	V1TG	14.43
R	V1TG	14.72
NR	V1TG	13.39
R	V1TG	13.72
R	V1TG	27.52
R	V1TG	4.86
R	V1TG	16.26
NR	V1TG	76
R	V1TG	22.08
R	V2TG	9
NR	V2TG	6.48
NR	V2TG	16.92
NR	V2TG	14.02
R	V2TG	23.62
R	V2TG	10.14
NR	V2TG	6.79
NR	V2TG	4.41
R	V2TG	12.15
R	V2TG	8.12
R	V2TG	4.92
NR	V2TG	7.85
R	V2TG	26.81
R	V2TG	13.73
R	V2TG	17.58
R	V2TG	12.96
NR	V2TG	1.69
R	V2TG	16.3
NR	V2TG	15.45
NR	V2TG	9.68
NR	V2TG	1.22
NR	V2TG	5.03
NR	V2TG	3.19
NR	V2TG	6.1
R	V2TG	5.28
R	V2TG	3.57
R	V2TG	8.77
R	V2TG	5.47
NR	V2TG	5.05
R	V2TG	33.91
NR	V2TG	7.26
R	V2TG	9.96
R	V2TG	20.02
R	V2TG	22.76
NR	V2TG	7.24
R	V2TG	20.13
R	V2TG	8.79
R	V2TG	6.59
NR	V2TG	12.57
R	V2TG	6.13
R	V2TG	7.6
NR	V2TG	4.56
R	V2TG	8.84
R	V2TG	13.86
R	V2TG	5.73
R	V2TG	8.11
NR	V2TG	13.69
R	V2TG	10.77
R	V3TG	8.23
NR	V3TG	6.38
NR	V3TG	15.06
NR	V3TG	10.7
R	V3TG	23.03
R	V3TG	8.78
NR	V3TG	5.34
NR	V3TG	3.64
R	V3TG	11.77
R	V3TG	8.31
R	V3TG	3.31
NR	V3TG	9.33
R	V3TG	26.11
R	V3TG	10.2
R	V3TG	14.06
R	V3TG	10.91
NR	V3TG	3.2
R	V3TG	15.13
NR	V3TG	15.32
NR	V3TG	8.77
NR	V3TG	1.75
NR	V3TG	3.92
NR	V3TG	2.96
NR	V3TG	6.75
R	V3TG	5.14
R	V3TG	4.72
R	V3TG	8.04
R	V3TG	3.94
NR	V3TG	5.78
R	V3TG	26.27
NR	V3TG	8.57
R	V3TG	8.34
R	V3TG	17.27
R	V3TG	19.81
NR	V3TG	6.62
R	V3TG	19.16
R	V3TG	9.63
R	V3TG	8.95
NR	V3TG	12.99
R	V3TG	7.02
R	V3TG	6.73
NR	V3TG	3.74
R	V3TG	6.99
R	V3TG	14.72
R	V3TG	5.88
R	V3TG	9.39
NR	V3TG	8.54
R	V3TG	10.15
R	V4TG	5.82
NR	V4TG	7.3
NR	V4TG	10.84
NR	V4TG	7.05
R	V4TG	19.8
R	V4TG	7.86
NR	V4TG	4.39
NR	V4TG	3.51
R	V4TG	8.19
R	V4TG	3.09
R	V4TG	6.09
NR	V4TG	8.56
R	V4TG	21.1
R	V4TG	9.39
R	V4TG	10.67
R	V4TG	8.34
NR	V4TG	3.65
R	V4TG	9.36
NR	V4TG	11.9
NR	V4TG	10.39
NR	V4TG	1.31
NR	V4TG	3.16
NR	V4TG	4.42
NR	V4TG	7.4
R	V4TG	5.67
R	V4TG	3.92
R	V4TG	7.3
R	V4TG	3.43
NR	V4TG	6.72
R	V4TG	14.77
NR	V4TG	8.28
R	V4TG	6.15
R	V4TG	11.07
R	V4TG	10.79
NR	V4TG	6.65
R	V4TG	12.06
R	V4TG	9.1
R	V4TG	9.91
NR	V4TG	9.06
R	V4TG	6.55
R	V4TG	8.8
NR	V4TG	4.95
R	V4TG	4.75
R	V4TG	11.13
R	V4TG	6.38
R	V4TG	9.68
NR	V4TG	5.68
R	V4TG	9.93
R	V1CH	2.88
NR	V1CH	3.19
NR	V1CH	10.77
NR	V1CH	10.36
R	V1CH	10.98
R	V1CH	4.24
NR	V1CH	2.59
NR	V1CH	0.29
R	V1CH	6.11
R	V1CH	3.64
R	V1CH	4.61
NR	V1CH	3.74
R	V1CH	16.88
R	V1CH	11.71
R	V1CH	8.31
R	V1CH	9.11
NR	V1CH	0.32
R	V1CH	6.76
NR	V1CH	4.35
NR	V1CH	4.52
NR	V1CH	1.02
NR	V1CH	2.11
NR	V1CH	2.74
NR	V1CH	2.24
R	V1CH	1.61
R	V1CH	0.3
R	V1CH	3.21
R	V1CH	2.46
NR	V1CH	2.99
R	V1CH	27.67
NR	V1CH	4.26
R	V1CH	6.31
R	V1CH	11.95
R	V1CH	12.22
NR	V1CH	4.11
R	V1CH	9.25
R	V1CH	2.3
R	V1CH	6.04
NR	V1CH	3.63
R	V1CH	2.68
R	V1CH	1.77
NR	V1CH	2.71
R	V1CH	2.35
R	V1CH	4.47
R	V1CH	1.42
R	V1CH	3.37
NR	V1CH	12
R	V1CH	3.7
R	V2CH	2.02
NR	V2CH	1.01
NR	V2CH	3.62
NR	V2CH	2.66
R	V2CH	5.38
R	V2CH	2.17
NR	V2CH	1.25
NR	V2CH	0.56
R	V2CH	3.17
R	V2CH	3.86
R	V2CH	1.27
NR	V2CH	1.74
R	V2CH	8.18
R	V2CH	3.58
R	V2CH	3.68
R	V2CH	3.5
NR	V2CH	0.37
R	V2CH	3.76
NR	V2CH	2.9
NR	V2CH	0.97
NR	V2CH	0.75
NR	V2CH	0.79
NR	V2CH	1.04
NR	V2CH	1.4
R	V2CH	0.61
R	V2CH	0.9
R	V2CH	1.94
R	V2CH	1
NR	V2CH	1.17
R	V2CH	9.75
NR	V2CH	2.33
R	V2CH	2.6
R	V2CH	4.98
R	V2CH	5.54
NR	V2CH	1.49
R	V2CH	5.68
R	V2CH	1.8
R	V2CH	2.11
NR	V2CH	2.52
R	V2CH	0.74
R	V2CH	1.01
NR	V2CH	1.28
R	V2CH	1.69
R	V2CH	3.11
R	V2CH	1.69
R	V2CH	2.26
NR	V2CH	3.36
R	V2CH	1.99
R	V3CH	1.9
NR	V3CH	1.53
NR	V3CH	4.35
NR	V3CH	2.49
R	V3CH	8.15
R	V3CH	2.05
NR	V3CH	1.11
NR	V3CH	0.31
R	V3CH	4.32
R	V3CH	2.84
R	V3CH	1.41
NR	V3CH	2.85
R	V3CH	10.43
R	V3CH	3.99
R	V3CH	3.65
R	V3CH	4.58
NR	V3CH	0.81
R	V3CH	4.92
NR	V3CH	4.8
NR	V3CH	1.68
NR	V3CH	0.85
NR	V3CH	0.71
NR	V3CH	1
NR	V3CH	1.63
R	V3CH	1.02
R	V3CH	0.73
R	V3CH	2.78
R	V3CH	0.71
NR	V3CH	1.39
R	V3CH	9.36
NR	V3CH	3.04
R	V3CH	2.76
R	V3CH	5.89
R	V3CH	6.9
NR	V3CH	2.43
R	V3CH	7.59
R	V3CH	2.79
R	V3CH	3.37
NR	V3CH	3.44
R	V3CH	1.89
R	V3CH	1.39
NR	V3CH	1.1
R	V3CH	1.23
R	V3CH	3.93
R	V3CH	1.64
R	V3CH	3.19
NR	V3CH	2.62
R	V3CH	3.36
R	V4CH	2.63
NR	V4CH	3
NR	V4CH	4.63
NR	V4CH	2.67
R	V4CH	11.71
R	V4CH	4.7
NR	V4CH	1.73
NR	V4CH	0.76
R	V4CH	5.8
R	V4CH	2.99
R	V4CH	4.8
NR	V4CH	4.01
R	V4CH	15.22
R	V4CH	6.71
R	V4CH	5.23
R	V4CH	5.49
NR	V4CH	1.27
R	V4CH	3.78
NR	V4CH	5.65
NR	V4CH	5.2
NR	V4CH	0.79
NR	V4CH	0.84
NR	V4CH	2.17
NR	V4CH	4.06
R	V4CH	1.61
R	V4CH	1.24
R	V4CH	4.29
R	V4CH	1.74
NR	V4CH	3.29
R	V4CH	9.51
NR	V4CH	5.26
R	V4CH	3.47
R	V4CH	5.54
R	V4CH	5.85
NR	V4CH	3.87
R	V4CH	7.97
R	V4CH	4.27
R	V4CH	5.77
NR	V4CH	4.3
R	V4CH	2.04
R	V4CH	4.4
NR	V4CH	3.7
R	V4CH	1.67
R	V4CH	4.99
R	V4CH	3.83
R	V4CH	5.71
NR	V4CH	3.22
R	V4CH	6.26
R	V1FC	1.04
NR	V1FC	0.98
NR	V1FC	4.41
NR	V1FC	4.07
R	V1FC	4.74
R	V1FC	1.2
NR	V1FC	0.89
NR	V1FC	0.01
R	V1FC	2.13
R	V1FC	0.62
R	V1FC	1.06
NR	V1FC	1.3
R	V1FC	5.26
R	V1FC	4.88
R	V1FC	3.22
R	V1FC	3.73
NR	V1FC	0
R	V1FC	2.32
NR	V1FC	1.55
NR	V1FC	1.91
NR	V1FC	0
NR	V1FC	0.46
NR	V1FC	0.43
NR	V1FC	0.95
R	V1FC	0.43
R	V1FC	0
R	V1FC	0.97
R	V1FC	0.83
NR	V1FC	0.83
R	V1FC	9.65
NR	V1FC	1.46
R	V1FC	2.02
R	V1FC	4.74
R	V1FC	4.97
NR	V1FC	1.37
R	V1FC	3.09
R	V1FC	0.89
R	V1FC	1.88
NR	V1FC	1.12
R	V1FC	0.43
R	V1FC	1.27
NR	V1FC	0.59
R	V1FC	0.57
R	V1FC	1.37
R	V1FC	0.34
R	V1FC	1.27
NR	V1FC	5.11
R	V1FC	1.56
R	V2FC	0.84
NR	V2FC	0.42
NR	V2FC	1.89
NR	V2FC	1.56
R	V2FC	2.26
R	V2FC	0.69
NR	V2FC	0.5
NR	V2FC	0.11
R	V2FC	1.14
R	V2FC	0.87
R	V2FC	0.43
NR	V2FC	0.94
R	V2FC	3.5
R	V2FC	1.37
R	V2FC	1.49
R	V2FC	1.76
NR	V2FC	0.07
R	V2FC	1.78
NR	V2FC	1.42
NR	V2FC	0.27
NR	V2FC	0.16
NR	V2FC	0.31
NR	V2FC	0.34
NR	V2FC	0.6
R	V2FC	0.31
R	V2FC	0.28
R	V2FC	0.73
R	V2FC	0.25
NR	V2FC	0.56
R	V2FC	4.71
NR	V2FC	0.98
R	V2FC	1.07
R	V2FC	2.48
R	V2FC	2.84
NR	V2FC	0.74
R	V2FC	2.39
R	V2FC	0.86
R	V2FC	1.12
NR	V2FC	1.16
R	V2FC	0.44
R	V2FC	0.35
NR	V2FC	0.38
R	V2FC	0.63
R	V2FC	1.53
R	V2FC	0.51
R	V2FC	0.91
NR	V2FC	1.42
R	V2FC	0.69
R	V3FC	0.82
NR	V3FC	0.62
NR	V3FC	2.04
NR	V3FC	1.49
R	V3FC	3.16
R	V3FC	0.79
NR	V3FC	0.36
NR	V3FC	0.13
R	V3FC	1.46
R	V3FC	0.75
R	V3FC	0.45
NR	V3FC	1.21
R	V3FC	4.39
R	V3FC	1.73
R	V3FC	1.66
R	V3FC	2.16
NR	V3FC	0.21
R	V3FC	2.18
NR	V3FC	2.03
NR	V3FC	1.11
NR	V3FC	0.14
NR	V3FC	0.18
NR	V3FC	0.4
NR	V3FC	0.67
R	V3FC	0.49
R	V3FC	0.17
R	V3FC	1.09
R	V3FC	0.13
NR	V3FC	0.67
R	V3FC	4.78
NR	V3FC	1.17
R	V3FC	1.12
R	V3FC	2.87
R	V3FC	3.1
NR	V3FC	0.87
R	V3FC	2.95
R	V3FC	1.16
R	V3FC	1.51
NR	V3FC	1.36
R	V3FC	0.72
R	V3FC	0.53
NR	V3FC	0.34
R	V3FC	0.46
R	V3FC	1.72
R	V3FC	0.56
R	V3FC	1.06
NR	V3FC	1.17
R	V3FC	1.13
R	V4FC	0.78
NR	V4FC	0.9
NR	V4FC	1.96
NR	V4FC	1.01
R	V4FC	4.95
R	V4FC	1.76
NR	V4FC	0.35
NR	V4FC	0.02
R	V4FC	1.97
R	V4FC	0
R	V4FC	2.33
NR	V4FC	1.58
R	V4FC	6.98
R	V4FC	2.68
R	V4FC	2.33
R	V4FC	2.67
NR	V4FC	0.12
R	V4FC	2.24
NR	V4FC	2.57
NR	V4FC	2.1
NR	V4FC	0
NR	V4FC	0
NR	V4FC	1.14
NR	V4FC	1.32
R	V4FC	0.65
R	V4FC	0
R	V4FC	1.76
R	V4FC	0.47
NR	V4FC	1.19
R	V4FC	4.11
NR	V4FC	2.1
R	V4FC	1.39
R	V4FC	2.66
R	V4FC	2.3
NR	V4FC	1.27
R	V4FC	3.19
R	V4FC	1.92
R	V4FC	2.53
NR	V4FC	1.59
R	V4FC	0.74
R	V4FC	1.76
NR	V4FC	1.49
R	V4FC	0.55
R	V4FC	2.18
R	V4FC	1.25
R	V4FC	1.87
NR	V4FC	1.05
R	V4FC	2.5
R	V1PL	2.7
NR	V1PL	3.53
NR	V1PL	10.22
NR	V1PL	10.12
R	V1PL	11.31
R	V1PL	3.19
NR	V1PL	2.55
NR	V1PL	0.93
R	V1PL	6.08
R	V1PL	1.95
R	V1PL	4.22
NR	V1PL	3.68
R	V1PL	12.15
R	V1PL	10.92
R	V1PL	8.52
R	V1PL	8
NR	V1PL	0.69
R	V1PL	5.59
NR	V1PL	4.94
NR	V1PL	5.43
NR	V1PL	0.95
NR	V1PL	2.58
NR	V1PL	1.09
NR	V1PL	2.45
R	V1PL	1.67
R	V1PL	0.38
R	V1PL	3.15
R	V1PL	2.79
NR	V1PL	2.84
R	V1PL	21.59
NR	V1PL	2.99
R	V1PL	5.22
R	V1PL	10.19
R	V1PL	11.72
NR	V1PL	4.11
R	V1PL	7.24
R	V1PL	2.93
R	V1PL	4.98
NR	V1PL	4.66
R	V1PL	2.94
R	V1PL	2.09
NR	V1PL	2.13
R	V1PL	1.84
R	V1PL	4.68
R	V1PL	1.09
R	V1PL	3.54
NR	V1PL	11.63
R	V1PL	3.91
R	V2PL	2.36
NR	V2PL	1.78
NR	V2PL	4.59
NR	V2PL	3.57
R	V2PL	6.45
R	V2PL	2.19
NR	V2PL	1.86
NR	V2PL	1.17
R	V2PL	3.37
R	V2PL	2.55
R	V2PL	1.46
NR	V2PL	2.3
R	V2PL	6.89
R	V2PL	3.84
R	V2PL	4.09
R	V2PL	3.86
NR	V2PL	0.73
R	V2PL	4.13
NR	V2PL	3.87
NR	V2PL	1.95
NR	V2PL	1
NR	V2PL	1.59
NR	V2PL	0.88
NR	V2PL	1.63
R	V2PL	1.32
R	V2PL	1.1
R	V2PL	2.49
R	V2PL	1.48
NR	V2PL	1.44
R	V2PL	8.78
NR	V2PL	2.17
R	V2PL	2.73
R	V2PL	5.33
R	V2PL	6.4
NR	V2PL	2.24
R	V2PL	5.62
R	V2PL	2.41
R	V2PL	2.06
NR	V2PL	3.11
R	V2PL	1.64
R	V2PL	1.85
NR	V2PL	1.25
R	V2PL	1.93
R	V2PL	3.39
R	V2PL	1.66
R	V2PL	2.64
NR	V2PL	3.89
R	V2PL	2.77
R	V3PL	2.43
NR	V3PL	2.14
NR	V3PL	5.2
NR	V3PL	3.43
R	V3PL	8.52
R	V3PL	2.12
NR	V3PL	1.67
NR	V3PL	1.1
R	V3PL	3.52
R	V3PL	2.15
R	V3PL	1.52
NR	V3PL	3.43
R	V3PL	8.75
R	V3PL	4.06
R	V3PL	4.11
R	V3PL	4.75
NR	V3PL	0.94
R	V3PL	4.99
NR	V3PL	4.89
NR	V3PL	2.75
NR	V3PL	0.88
NR	V3PL	1.35
NR	V3PL	1.19
NR	V3PL	2.07
R	V3PL	1.6
R	V3PL	1.26
R	V3PL	2.92
R	V3PL	1.29
NR	V3PL	2.05
R	V3PL	8.78
NR	V3PL	3.19
R	V3PL	2.72
R	V3PL	5.98
R	V3PL	6.81
NR	V3PL	2.5
R	V3PL	6.44
R	V3PL	3.49
R	V3PL	3.57
NR	V3PL	3.79
R	V3PL	2.08
R	V3PL	2.54
NR	V3PL	1.46
R	V3PL	1.73
R	V3PL	4.54
R	V3PL	2.17
R	V3PL	3.57
NR	V3PL	3.36
R	V3PL	3.39
R	V4PL	2.74
NR	V4PL	3.38
NR	V4PL	5.33
NR	V4PL	3.31
R	V4PL	10.3
R	V4PL	3.92
NR	V4PL	2.13
NR	V4PL	1.38
R	V4PL	4.43
R	V4PL	2
R	V4PL	4.04
NR	V4PL	4.2
R	V4PL	11.9
R	V4PL	5.74
R	V4PL	5.21
R	V4PL	4.87
NR	V4PL	1.53
R	V4PL	4.21
NR	V4PL	5.46
NR	V4PL	4.67
NR	V4PL	0.83
NR	V4PL	1.46
NR	V4PL	2.42
NR	V4PL	3.68
R	V4PL	2.27
R	V4PL	1.75
R	V4PL	3.77
R	V4PL	1.96
NR	V4PL	3.56
R	V4PL	7.53
NR	V4PL	4.67
R	V4PL	3.27
R	V4PL	5.24
R	V4PL	5.15
NR	V4PL	3.6
R	V4PL	6.16
R	V4PL	4.46
R	V4PL	5.47
NR	V4PL	4.23
R	V4PL	2.77
R	V4PL	4.32
NR	V4PL	3.32
R	V4PL	1.77
R	V4PL	5.2
R	V4PL	3.51
R	V4PL	5.26
NR	V4PL	3.46
R	V4PL	5.13
R	L1TG	2.93
NR	L1TG	3.72
NR	L1TG	4.5
NR	L1TG	4.95
R	L1TG	5.94
R	L1TG	6.46
NR	L1TG	7.04
NR	L1TG	3.6
R	L1TG	5.33
R	L1TG	6.74
R	L1TG	9.8
NR	L1TG	1.27
R	L1TG	14
R	L1TG	3.11
R	L1TG	6.04
R	L1TG	2.77
NR	L1TG	4.08
R	L1TG	3.26
NR	L1TG	5.71
NR	L1TG	3.58
NR	L1TG	3.33
NR	L1TG	4.51
NR	L1TG	3.89
NR	L1TG	4.79
R	L1TG	3.65
R	L1TG	2.93
R	L1TG	3.34
R	L1TG	5.9
NR	L1TG	3.27
R	L1TG	11.45
NR	L1TG	5.73
R	L1TG	3.78
R	L1TG	5.24
R	L1TG	2.66
NR	L1TG	5.93
R	L1TG	3.99
R	L1TG	3.04
R	L1TG	3.9
NR	L1TG	2.53
R	L1TG	4.38
R	L1TG	7.06
NR	L1TG	5.53
R	L1TG	3.61
R	L1TG	2.91
R	L1TG	4.25
R	L1TG	7.18
NR	L1TG	3.57
R	L1TG	5.74
R	L4TG	0.97
NR	L4TG	1.3
NR	L4TG	1.88
NR	L4TG	0.7
R	L4TG	5.18
R	L4TG	0.81
NR	L4TG	2.56
NR	L4TG	2.09
R	L4TG	1.13
R	L4TG	3.02
R	L4TG	4.42
NR	L4TG	1.19
R	L4TG	5.11
R	L4TG	1.66
R	L4TG	2.76
R	L4TG	1.48
NR	L4TG	1.26
R	L4TG	2.22
NR	L4TG	2.56
NR	L4TG	0.82
NR	L4TG	1.06
NR	L4TG	2.76
NR	L4TG	1.88
NR	L4TG	0.6
R	L4TG	1.47
R	L4TG	0.44
R	L4TG	1.61
R	L4TG	2.57
NR	L4TG	0.25
R	L4TG	3.54
NR	L4TG	1.14
R	L4TG	1.47
R	L4TG	2.29
R	L4TG	1.37
NR	L4TG	2.67
R	L4TG	2.13
R	L4TG	1.75
R	L4TG	1.41
NR	L4TG	0.8
R	L4TG	0.76
R	L4TG	2.34
NR	L4TG	1.9
R	L4TG	1.71
R	L4TG	0.8
R	L4TG	1.73
R	L4TG	3.65
NR	L4TG	0.83
R	L4TG	1.94
R	L5TG	1.01
NR	L5TG	1.48
NR	L5TG	2.44
NR	L5TG	0.89
R	L5TG	5.27
R	L5TG	0.8
NR	L5TG	1.96
NR	L5TG	1.96
R	L5TG	1.31
R	L5TG	5.04
R	L5TG	2.98
NR	L5TG	1.08
R	L5TG	5.11
R	L5TG	2.64
R	L5TG	2.85
R	L5TG	2.01
NR	L5TG	1.11
R	L5TG	2.22
NR	L5TG	2.24
NR	L5TG	0.85
NR	L5TG	1.01
NR	L5TG	2.41
NR	L5TG	1.47
NR	L5TG	0.92
R	L5TG	1.14
R	L5TG	0.29
R	L5TG	1.95
R	L5TG	1.83
NR	L5TG	0.65
R	L5TG	5.6
NR	L5TG	0.86
R	L5TG	1.31
R	L5TG	2.57
R	L5TG	2.22
NR	L5TG	2.46
R	L5TG	3.02
R	L5TG	1.56
R	L5TG	1.45
NR	L5TG	0.95
R	L5TG	0.33
R	L5TG	1.93
NR	L5TG	1.45
R	L5TG	1.55
R	L5TG	1.09
R	L5TG	2.2
R	L5TG	3.48
NR	L5TG	1.85
R	L5TG	1.44
R	L6TG	3.15
NR	L6TG	3.54
NR	L6TG	3.36
NR	L6TG	3.29
R	L6TG	4.26
R	L6TG	3.08
NR	L6TG	3.83
NR	L6TG	3.44
R	L6TG	4.09
R	L6TG	9.71
R	L6TG	3.03
NR	L6TG	1.18
R	L6TG	5.28
R	L6TG	4.27
R	L6TG	5.57
R	L6TG	3.25
NR	L6TG	3.39
R	L6TG	3.39
NR	L6TG	4.32
NR	L6TG	3.25
NR	L6TG	2.88
NR	L6TG	3.74
NR	L6TG	2.34
NR	L6TG	3.65
R	L6TG	3.09
R	L6TG	2.15
R	L6TG	3.52
R	L6TG	2.37
NR	L6TG	3.06
R	L6TG	7.7
NR	L6TG	1.56
R	L6TG	3.02
R	L6TG	3.74
R	L6TG	5.52
NR	L6TG	4.68
R	L6TG	5.75
R	L6TG	2.55
R	L6TG	2.07
NR	L6TG	2.61
R	L6TG	2.74
R	L6TG	2.84
NR	L6TG	3.05
R	L6TG	4.17
R	L6TG	4.33
R	L6TG	4.58
R	L6TG	4.04
NR	L6TG	5.2
R	L6TG	3.19
R	L4CH	9.35
NR	L4CH	9.44
NR	L4CH	10.88
NR	L4CH	13.31
R	L4CH	29.25
R	L4CH	13.36
NR	L4CH	13.81
NR	L4CH	12.05
R	L4CH	24.2
R	L4CH	11.5
R	L4CH	23.85
NR	L4CH	10.19
R	L4CH	16.24
R	L4CH	26.5
R	L4CH	23.9
R	L4CH	13.48
NR	L4CH	12.11
R	L4CH	11.58
NR	L4CH	20.63
NR	L4CH	9.3
NR	L4CH	7.3
NR	L4CH	19.03
NR	L4CH	16.06
NR	L4CH	13.45
R	L4CH	9.69
R	L4CH	7.39
R	L4CH	11.41
R	L4CH	17.85
NR	L4CH	1.49
R	L4CH	14.44
NR	L4CH	12.81
R	L4CH	17.78
R	L4CH	20.83
R	L4CH	24.57
NR	L4CH	22.37
R	L4CH	17.52
R	L4CH	12.2
R	L4CH	12.39
NR	L4CH	16.14
R	L4CH	4.73
R	L4CH	14.27
NR	L4CH	14.93
R	L4CH	20.68
R	L4CH	16.74
R	L4CH	7.31
R	L4CH	19.71
NR	L4CH	18.7
R	L4CH	27.56
R	L5CH	7.99
NR	L5CH	10.07
NR	L5CH	15.58
NR	L5CH	10.28
R	L5CH	36.48
R	L5CH	10.95
NR	L5CH	8.48
NR	L5CH	11.04
R	L5CH	19.7
R	L5CH	20.81
R	L5CH	17.38
NR	L5CH	9.85
R	L5CH	17.28
R	L5CH	31.56
R	L5CH	23.56
R	L5CH	15.46
NR	L5CH	8.06
R	L5CH	8.67
NR	L5CH	17.27
NR	L5CH	11.48
NR	L5CH	4.96
NR	L5CH	14.61
NR	L5CH	10.52
NR	L5CH	14.63
R	L5CH	6.98
R	L5CH	3.56
R	L5CH	11.77
R	L5CH	12.71
NR	L5CH	4.86
R	L5CH	26.28
NR	L5CH	7.99
R	L5CH	13.8
R	L5CH	20.92
R	L5CH	27.35
NR	L5CH	18.92
R	L5CH	21.78
R	L5CH	11.97
R	L5CH	13.6
NR	L5CH	14.73
R	L5CH	1.42
R	L5CH	11.18
NR	L5CH	11.19
R	L5CH	17.5
R	L5CH	16.4
R	L5CH	10.77
R	L5CH	22.14
NR	L5CH	22.39
R	L5CH	21.32
R	L6CH	17.27
NR	L6CH	17.66
NR	L6CH	20.34
NR	L6CH	18.81
R	L6CH	23.14
R	L6CH	20.31
NR	L6CH	16.3
NR	L6CH	18.44
R	L6CH	28.66
R	L6CH	44.47
R	L6CH	14.37
NR	L6CH	9.41
R	L6CH	24.99
R	L6CH	32.43
R	L6CH	30.76
R	L6CH	20.58
NR	L6CH	18.89
R	L6CH	16.32
NR	L6CH	21.92
NR	L6CH	17.67
NR	L6CH	15.88
NR	L6CH	18.93
NR	L6CH	14.73
NR	L6CH	26.27
R	L6CH	14.56
R	L6CH	11.98
R	L6CH	21.71
R	L6CH	11.17
NR	L6CH	15.8
R	L6CH	46.83
NR	L6CH	9.34
[truncated: 977 more rows]

## Sheet: nmolL
Group	Variable	Value
R	TBPN	1047.94
NR	TBPN	976
NR	TBPN	1268.79
NR	TBPN	1330.5
R	TBPN	2024.88
R	TBPN	1614.18
NR	TBPN	1347.63
NR	TBPN	1172.2
R	TBPN	1953.18
R	TBPN	1731.06
R	TBPN	1884.34
NR	TBPN	810.44
R	TBPN	2376.66
R	TBPN	2016.43
R	TBPN	1861.93
R	TBPN	1342.88
NR	TBPN	1223.92
R	TBPN	994.81
NR	TBPN	1743.75
NR	TBPN	1269.84
NR	TBPN	1056.02
NR	TBPN	1316.41
NR	TBPN	1324.44
NR	TBPN	1687.78
R	TBPN	968.19
R	TBPN	869.22
R	TBPN	1203.6
R	TBPN	1368.5
NR	TBPN	885.11
R	TBPN	2577.59
NR	TBPN	1356.71
R	TBPN	1329.49
R	TBPN	1612.78
R	TBPN	2056.1
NR	TBPN	1924.95
R	TBPN	1786.14
R	TBPN	1053.5
R	TBPN	1212.78
NR	TBPN	1326.35
R	TBPN	700.42
R	TBPN	1347.39
NR	TBPN	1532.03
R	TBPN	1621
R	TBPN	1673.47
R	TBPN	1240.31
R	TBPN	1676.81
NR	TBPN	1786.18
R	TBPN	2041.74
R	VLPN	82.24
NR	VLPN	99.39
NR	VLPN	193.06
NR	VLPN	154.9
R	VLPN	274.77
R	VLPN	108.29
NR	VLPN	74.31
NR	VLPN	44.93
R	VLPN	120.72
R	VLPN	57.58
R	VLPN	128.05
NR	VLPN	114.82
R	VLPN	342.51
R	VLPN	176.73
R	VLPN	169.19
R	VLPN	165.03
NR	VLPN	36.19
R	VLPN	134.98
NR	VLPN	161.47
NR	VLPN	125.92
NR	VLPN	19.22
NR	VLPN	57.39
NR	VLPN	58.24
NR	VLPN	102.96
R	VLPN	72.21
R	VLPN	43.11
R	VLPN	99.57
R	VLPN	68.28
NR	VLPN	98.36
R	VLPN	341.55
NR	VLPN	121.36
R	VLPN	117.16
R	VLPN	219.29
R	VLPN	213.45
NR	VLPN	109.6
R	VLPN	187.13
R	VLPN	117.25
R	VLPN	145.8
NR	VLPN	121.29
R	VLPN	88.39
R	VLPN	114.65
NR	VLPN	85.35
R	VLPN	59.46
R	VLPN	146.54
R	VLPN	78.4
R	VLPN	147.14
NR	VLPN	128.58
R	VLPN	128.69
R	IDPN	26.41
NR	IDPN	42.4
NR	IDPN	72.8
NR	IDPN	56.95
R	IDPN	186.22
R	IDPN	63.9
NR	IDPN	63.35
NR	IDPN	29.34
R	IDPN	92.84
R	IDPN	78.12
R	IDPN	137.78
NR	IDPN	30
R	IDPN	235.72
R	IDPN	107.07
R	IDPN	112.44
R	IDPN	72.66
NR	IDPN	36.29
R	IDPN	56.94
NR	IDPN	88.38
NR	IDPN	57.69
NR	IDPN	26.69
NR	IDPN	43.9
NR	IDPN	50.64
NR	IDPN	57.62
R	IDPN	27.18
R	IDPN	11.75
R	IDPN	61.16
R	IDPN	57.79
NR	IDPN	41.13
R	IDPN	189.29
NR	IDPN	75.55
R	IDPN	52.34
R	IDPN	75.61
R	IDPN	75.96
NR	IDPN	89.12
R	IDPN	92.9
R	IDPN	61.63
R	IDPN	81.51
NR	IDPN	41.64
R	IDPN	26.38
R	IDPN	85.21
NR	IDPN	80.29
R	IDPN	42.9
R	IDPN	68.01
R	IDPN	64.77
R	IDPN	108.34
NR	IDPN	100.5
R	IDPN	107.24
R	LDPN	945.25
NR	LDPN	799.12
NR	LDPN	951.31
NR	LDPN	1081.15
R	LDPN	1613.58
R	LDPN	1331.14
NR	LDPN	1204.06
NR	LDPN	1110.57
R	LDPN	1663.17
R	LDPN	1811.4
R	LDPN	1604.25
NR	LDPN	628.46
R	LDPN	1722.71
R	LDPN	1672.37
R	LDPN	1594.83
R	LDPN	1062.08
NR	LDPN	1166.18
R	LDPN	771.1
NR	LDPN	1440.88
NR	LDPN	1075.01
NR	LDPN	1028.78
NR	LDPN	1235.45
NR	LDPN	1181.76
NR	LDPN	1443.6
R	LDPN	832.82
R	LDPN	831.79
R	LDPN	1020.89
R	LDPN	1233.01
NR	LDPN	733.56
R	LDPN	2063.83
NR	LDPN	1137.59
R	LDPN	1131.97
R	LDPN	1299.78
R	LDPN	1741.61
NR	LDPN	1689.32
R	LDPN	1427.38
R	LDPN	909.86
R	LDPN	960.41
NR	LDPN	1089.47
R	LDPN	491.34
R	LDPN	1122.86
NR	LDPN	1358.45
R	LDPN	1502.64
R	LDPN	1479.25
R	LDPN	1173.4
R	LDPN	1435.91
NR	LDPN	1541.47
R	LDPN	1743.63
R	L4PN	87.9
NR	L4PN	104.38
NR	L4PN	123.35
NR	L4PN	130.38
R	L4PN	355.56
R	L4PN	126.95
NR	L4PN	161.31
NR	L4PN	137.34
R	L4PN	245.57
R	L4PN	145.29
R	L4PN	289.56
NR	L4PN	105.18
R	L4PN	229.35
R	L4PN	284.61
R	L4PN	268.44
R	L4PN	153.01
NR	L4PN	126.76
R	L4PN	145.17
NR	L4PN	226.82
NR	L4PN	88.59
NR	L4PN	76.89
NR	L4PN	211.96
NR	L4PN	174.97
NR	L4PN	117.44
R	L4PN	107.02
R	L4PN	64.22
R	L4PN	136.08
R	L4PN	205.35
NR	L4PN	8.19
R	L4PN	200.11
NR	L4PN	134.33
R	L4PN	197.06
R	L4PN	240.02
R	L4PN	251.49
NR	L4PN	246.52
R	L4PN	198.51
R	L4PN	139.86
R	L4PN	137.09
NR	L4PN	151.71
R	L4PN	49.47
R	L4PN	167.05
NR	L4PN	161.51
R	L4PN	214.27
R	L4PN	149.85
R	L4PN	88.3
R	L4PN	226.96
NR	L4PN	188.75
R	L4PN	293.78
R	L5PN	95.12
NR	L5PN	126.98
NR	L5PN	193.27
NR	L5PN	118.32
R	L5PN	460.79
R	L5PN	129.21
NR	L5PN	117.12
NR	L5PN	143.11
R	L5PN	234.93
R	L5PN	272.62
R	L5PN	236.24
NR	L5PN	114.78
R	L5PN	264.81
R	L5PN	373.47
R	L5PN	294.31
R	L5PN	192.87
NR	L5PN	102.24
R	L5PN	119.92
NR	L5PN	218.95
NR	L5PN	137.12
NR	L5PN	69.46
NR	L5PN	181.09
NR	L5PN	128.62
NR	L5PN	171.01
R	L5PN	90.96
R	L5PN	36.35
R	L5PN	159.4
R	L5PN	158.3
NR	L5PN	63.71
R	L5PN	359.56
NR	L5PN	95.43
R	L5PN	167.02
R	L5PN	255.37
R	L5PN	323.13
NR	L5PN	240.42
R	L5PN	278.69
R	L5PN	151.43
R	L5PN	165.97
NR	L5PN	164.9
R	L5PN	22.5
R	L5PN	143.6
NR	L5PN	140.61
R	L5PN	206.53
R	L5PN	186.36
R	L5PN	141.8
R	L5PN	280.87
NR	L5PN	266.08
R	L5PN	256.29
R	L6PN	254.39
NR	L6PN	253.12
NR	L6PN	328.42
NR	L6PN	279.83
R	L6PN	344.83
R	L6PN	306.86
NR	L6PN	244.1
NR	L6PN	261.84
R	L6PN	410.99
R	L6PN	670.58
R	L6PN	240.7
NR	L6PN	124.77
R	L6PN	410.63
R	L6PN	477.43
R	L6PN	455.15
R	L6PN	304.09
NR	L6PN	265.1
R	L6PN	252.61
NR	L6PN	314.2
NR	L6PN	242.3
NR	L6PN	224.94
NR	L6PN	272.05
NR	L6PN	217.29
NR	L6PN	374.09
R	L6PN	215.56
R	L6PN	166.81
R	L6PN	324.09
R	L6PN	172.18
NR	L6PN	237.78
R	L6PN	735.75
NR	L6PN	149.64
R	L6PN	271.91
R	L6PN	374.22
R	L6PN	518.64
NR	L6PN	374.5
R	L6PN	495.8
R	L6PN	191.43
R	L6PN	192.92
NR	L6PN	252.43
R	L6PN	132.56
R	L6PN	222.16
NR	L6PN	214.77
R	L6PN	361.58
R	L6PN	347.78
R	L6PN	318.56
R	L6PN	322.56
NR	L6PN	464.31
R	L6PN	319.8
